# Supplementary material for: 1-[(Z)-1-Ferrocenyl­ethyl­idene]thio­carbonohydrazide
Source: Acta Crystallogr Sect E Struct Rep Online. 2012 Nov 3;68(Pt 12):m1439. doi: 10.1107/S1600536812044078 (PMC3588708; doi:10.1107/S1600536812044078)
Supplement: Supplementary file 1 [file e-68-m1439-sup1.cif]

##############################################################################
#                                                                            #
# This CIF contains the data in a paper accepted for publication in          #
# Acta Crystallographica Section E. It conforms to the requirements of       #
# Notes for Authors for Acta Crystallographica Section E, and has been       #
# peer reviewed under the auspices of the IUCr Commission on Journals.       #
#                                                                            #
# Full details of the Crystallographic Information File format               #
# are given in the paper "The Crystallographic Information File (CIF):       #
# a New Standard Archive File for Crystallography" by S. R. Hall, F. H.      #
# Allen and I. D. Brown [Acta Cryst. (1991), A47, 655-685].                  #
#                                                                            #
# The current version of the core CIF dictionary is obtainable from          #
# ftp://ftp.iucr.org/pub/cif_core.dic.                                       #
#                                                                            #
# Software is freely available for graphical display of the structure(s)     #
# in this CIF. For information consult the CIF software page                 #
# http://www.iucr.org/resources/cif/software.                                #
#                                                                            #
# This file may be used for bona fide research purposes within the           #
# scientific community so long as proper attribution is given to the journal # 
# article from which it was obtained.                                        #
#                                                                            #
##############################################################################
data_I
_audit_creation_method     SHELXL-97
_chemical_name_systematic
;
1-[(1<i>Z</i>)-1-Ferrocenylethylidene]thiocarbonohydrazide
;
_chemical_name_common
;
;
_chemical_formula_moiety     'C13 H16 Fe N4 S'
_chemical_formula_sum     'C13 H16 Fe N4 S'
_chemical_formula_iupac     '[Fe (C5 H5) (C8 H11 N4 S)]'
_chemical_formula_weight     316.21
_chemical_melting_point     ?
_symmetry_cell_setting     monoclinic
_symmetry_space_group_name_H-M     'P 21/a'
_symmetry_space_group_name_Hall     '-P 2yab'
loop_
    _symmetry_equiv_pos_as_xyz
    'x, y, z'
    '-x+1/2, y+1/2, -z'
    '-x, -y, -z'
    'x-1/2, -y-1/2, z'
_cell_length_a     6.4560(2)
_cell_length_b     13.0664(3)
_cell_length_c     15.8559(4)
_cell_angle_alpha     90.00
_cell_angle_beta     91.028(2)
_cell_angle_gamma     90.00
_cell_volume     1337.34(6)
_cell_formula_units_Z     4
_cell_measurement_reflns_used     3298
_cell_measurement_theta_min     2.7850
_cell_measurement_theta_max     74.3932
_cell_measurement_temperature     296(2)
_exptl_crystal_description     'prismatic'
_exptl_crystal_colour     'orange'
_exptl_crystal_size_max     0.21
_exptl_crystal_size_mid     0.12
_exptl_crystal_size_min     0.06
_exptl_crystal_density_diffrn     1.571
_exptl_crystal_density_meas     ?
_exptl_crystal_density_method     'not measured'
_exptl_crystal_F_000     656
_exptl_absorpt_coefficient_mu     10.471
_exptl_absorpt_correction_type     multi-scan
_exptl_absorpt_process_details     '(CrysAlis PRO; Agilent, 2012)'
_exptl_absorpt_correction_T_min     0.43544
_exptl_absorpt_correction_T_max     1.00000
_exptl_special_details     ?
_diffrn_ambient_temperature     296(2)
_diffrn_radiation_type     CuK\a
_diffrn_radiation_wavelength     1.54184
_diffrn_radiation_source     'SuperNova (Cu) X-ray Source'
_diffrn_radiation_monochromator     mirror
_diffrn_measurement_device_type
;
Agilent SuperNova (Dual, Cu at zero, Atlas) CCD
;
_diffrn_measurement_method     '\w scans'
_diffrn_detector_area_resol_mean     ?
_diffrn_reflns_number     8219
_diffrn_reflns_av_R_equivalents     0.0436
_diffrn_reflns_av_sigmaI/netI     0.0407
_diffrn_reflns_theta_min     2.79
_diffrn_reflns_theta_max     74.56
_diffrn_reflns_theta_full     66.50
_diffrn_measured_fraction_theta_max     0.972
_diffrn_measured_fraction_theta_full     1.000
_diffrn_reflns_limit_h_min     -7
_diffrn_reflns_limit_h_max     8
_diffrn_reflns_limit_k_min     -15
_diffrn_reflns_limit_k_max     16
_diffrn_reflns_limit_l_min     -16
_diffrn_reflns_limit_l_max     19
_diffrn_standards_number     0
_diffrn_standards_interval_count     .
_diffrn_standards_interval_time     .
_diffrn_standards_decay_%     ?
_refine_special_details
;
 Refinement of F^2^ against ALL reflections.  The weighted R-factor wR and
 goodness of fit S are based on F^2^, conventional R-factors R are based
 on F, with F set to zero for negative F^2^. The threshold expression of
 F^2^ > 2sigma(F^2^) is used only for calculating R-factors(gt) etc. and is
 not relevant to the choice of reflections for refinement.  R-factors based
 on F^2^ are statistically about twice as large as those based on F, and R-
 factors based on ALL data will be even larger.
;
_reflns_number_total     2654
_reflns_number_gt     2199
_reflns_threshold_expression     I>2\s(I)
_refine_ls_structure_factor_coef     Fsqd
_refine_ls_matrix_type     full
_refine_ls_R_factor_all     0.0631
_refine_ls_R_factor_gt     0.0529
_refine_ls_wR_factor_gt     0.1438
_refine_ls_wR_factor_ref     0.1548
_refine_ls_goodness_of_fit_ref     1.064
_refine_ls_restrained_S_all     1.064
_refine_ls_number_reflns     2654
_refine_ls_number_parameters     185
_refine_ls_number_restraints     0
_refine_ls_hydrogen_treatment     mixed
_refine_ls_weighting_scheme     calc
_refine_ls_weighting_details
         'calc w=1/[\s^2^(Fo^2^)+(0.1061P)^2^+0.0547P] where P=(Fo^2^+2Fc^2^)/3'
_atom_sites_solution_hydrogens     geom
_atom_sites_solution_primary     direct
_atom_sites_solution_secondary     difmap
_refine_ls_shift/su_max     0.001
_refine_ls_shift/su_mean     0.000
_refine_diff_density_max     0.902
_refine_diff_density_min     -0.528
_refine_ls_extinction_method     none
_refine_ls_extinction_coef     ?
loop_
    _atom_type_symbol
    _atom_type_description
    _atom_type_scat_dispersion_real
    _atom_type_scat_dispersion_imag
    _atom_type_scat_source
    'C' 'C' 0.0033 0.0016
                         'International Tables Vol C Tables 4.2.6.8 and 6.1.1.4'
    'H' 'H' 0.0000 0.0000
                         'International Tables Vol C Tables 4.2.6.8 and 6.1.1.4'
    'N' 'N' 0.0061 0.0033
                         'International Tables Vol C Tables 4.2.6.8 and 6.1.1.4'
    'S' 'S' 0.3331 0.5567
                         'International Tables Vol C Tables 4.2.6.8 and 6.1.1.4'
    'Fe' 'Fe' -1.1336 3.1974
                         'International Tables Vol C Tables 4.2.6.8 and 6.1.1.4'
_computing_data_collection     'CrysAlis PRO (Agilent, 2012)'
_computing_cell_refinement     'CrysAlis PRO (Agilent, 2012)'
_computing_data_reduction     'CrysAlis PRO (Agilent, 2012)'
_computing_structure_solution     'SHELXS97 (Sheldrick, 2008)'
_computing_structure_refinement     'SHELXL97 (Sheldrick, 2008)'
_computing_molecular_graphics
;
PLATON (Spek, 2009) and Mercury (Macrae <i>et al.</i>, 2008)
;
_computing_publication_material
;
WinGX (Farrugia, 1999) and X-SEED (Barbour, 2001)
;
loop_
    _atom_site_type_symbol
    _atom_site_label
    _atom_site_fract_x
    _atom_site_fract_y
    _atom_site_fract_z
    _atom_site_U_iso_or_equiv
    _atom_site_adp_type
    _atom_site_calc_flag
    _atom_site_refinement_flags
    _atom_site_occupancy
    _atom_site_symmetry_multiplicity
    _atom_site_disorder_assembly
    _atom_site_disorder_group
    Fe Fe1 0.25938(7) 0.50404(3) 0.15149(3) 0.0371(2) Uani d . 1 1 . .
    S S1 0.17096(16) 0.37123(7) 0.62411(5) 0.0523(3) Uani d . 1 1 . .
    N N1 0.1806(4) 0.38168(19) 0.37809(17) 0.0384(6) Uani d . 1 1 . .
    N N2 0.2477(5) 0.3779(2) 0.46126(18) 0.0415(6) Uani d . 1 1 . .
    N N3 -0.0929(5) 0.3759(2) 0.49333(19) 0.0456(7) Uani d . 1 1 . .
    N N4 -0.2709(5) 0.3764(3) 0.5435(2) 0.0506(7) Uani d . 1 1 . .
    C C1 0.2337(5) 0.3837(2) 0.2332(2) 0.0399(7) Uani d . 1 1 . .
    C C2 0.3377(6) 0.3530(3) 0.1576(2) 0.0461(8) Uani d . 1 1 . .
    H H2 0.4784 0.3251 0.1548 0.055 Uiso calc R 1 1 . .
    C C3 0.2023(7) 0.3694(3) 0.0887(2) 0.0531(9) Uani d . 1 1 . .
    H H3 0.2333 0.3557 0.0295 0.064 Uiso calc R 1 1 . .
    C C4 0.0139(6) 0.4114(3) 0.1191(2) 0.0524(9) Uani d . 1 1 . .
    H H4 -0.1070 0.4311 0.0845 0.063 Uiso calc R 1 1 . .
    C C5 0.0333(5) 0.4206(3) 0.2077(2) 0.0456(7) Uani d . 1 1 . .
    H H5 -0.0724 0.4476 0.2453 0.055 Uiso calc R 1 1 . .
    C C6 0.4169(8) 0.6184(3) 0.2136(3) 0.0606(11) Uani d . 1 1 . .
    H H6 0.4752 0.6149 0.2710 0.073 Uiso calc R 1 1 . .
    C C7 0.5197(7) 0.5906(3) 0.1381(3) 0.0609(10) Uani d . 1 1 . .
    H H7 0.6617 0.5647 0.1345 0.073 Uiso calc R 1 1 . .
    C C8 0.3836(7) 0.6080(3) 0.0701(3) 0.0567(9) Uani d . 1 1 . .
    H H8 0.4130 0.5963 0.0105 0.068 Uiso calc R 1 1 . .
    C C9 0.1983(7) 0.6459(3) 0.1024(3) 0.0595(10) Uani d . 1 1 . .
    H H9 0.0750 0.6646 0.0688 0.071 Uiso calc R 1 1 . .
    C C10 0.2169(8) 0.6521(3) 0.1906(3) 0.0614(10) Uani d . 1 1 . .
    H H10 0.1104 0.6763 0.2292 0.074 Uiso calc R 1 1 . .
    C C11 0.3164(5) 0.3790(2) 0.3196(2) 0.0389(7) Uani d . 1 1 . .
    C C12 0.5448(6) 0.3701(3) 0.3352(2) 0.0512(8) Uani d . 1 1 . .
    H H12A 0.5964 0.4328 0.3592 0.077 Uiso calc R 1 1 . .
    H H12B 0.6125 0.3570 0.2829 0.077 Uiso calc R 1 1 . .
    H H12C 0.5722 0.3148 0.3737 0.077 Uiso calc R 1 1 . .
    C C13 0.1014(5) 0.3755(2) 0.5219(2) 0.0385(7) Uani d . 1 1 . .
    H H4A -0.273(6) 0.318(3) 0.569(3) 0.046 Uiso d . 1 1 . .
    H H3N -0.116(6) 0.380(3) 0.428(3) 0.046 Uiso d . 1 1 . .
    H H4B -0.250(6) 0.426(3) 0.583(3) 0.046 Uiso d . 1 1 . .
    H H2N 0.375(7) 0.378(3) 0.476(3) 0.046 Uiso d . 1 1 . .
loop_
    _atom_site_aniso_label
    _atom_site_aniso_U_11
    _atom_site_aniso_U_22
    _atom_site_aniso_U_33
    _atom_site_aniso_U_12
    _atom_site_aniso_U_13
    _atom_site_aniso_U_23
    Fe1 0.0375(3) 0.0404(3) 0.0333(3) -0.00125(18) 0.0015(2) -0.00105(17)
    S1 0.0663(6) 0.0548(5) 0.0357(4) 0.0002(4) -0.0060(4) -0.0019(3)
    N1 0.0401(14) 0.0415(13) 0.0337(12) 0.0000(10) -0.0007(10) 0.0027(10)
    N2 0.0377(15) 0.0476(16) 0.0391(14) 0.0008(11) -0.0026(11) 0.0017(11)
    N3 0.0402(16) 0.0554(17) 0.0412(15) -0.0007(12) 0.0024(11) 0.0054(12)
    N4 0.0487(18) 0.0489(17) 0.0547(19) -0.0019(13) 0.0149(14) 0.0061(14)
    C1 0.0407(17) 0.0364(15) 0.0428(17) -0.0035(12) 0.0067(13) 0.0007(12)
    C2 0.0477(19) 0.0410(16) 0.0501(19) -0.0010(14) 0.0126(15) -0.0041(14)
    C3 0.065(2) 0.052(2) 0.0422(18) -0.0127(17) 0.0075(16) -0.0104(15)
    C4 0.0442(19) 0.068(2) 0.0451(19) -0.0142(16) -0.0050(15) -0.0037(16)
    C5 0.0351(16) 0.0561(19) 0.0456(18) -0.0076(14) 0.0023(13) -0.0026(15)
    C6 0.083(3) 0.048(2) 0.051(2) -0.0168(18) -0.017(2) 0.0041(15)
    C7 0.047(2) 0.051(2) 0.085(3) -0.0084(16) 0.0028(19) 0.007(2)
    C8 0.073(3) 0.052(2) 0.0451(18) -0.0113(18) 0.0085(17) 0.0073(15)
    C9 0.069(3) 0.051(2) 0.058(2) 0.0077(18) -0.0071(19) 0.0122(17)
    C10 0.082(3) 0.0412(18) 0.061(2) 0.0059(18) 0.011(2) -0.0030(16)
    C11 0.0378(16) 0.0328(14) 0.0462(17) -0.0005(11) 0.0052(13) 0.0050(12)
    C12 0.0387(18) 0.060(2) 0.055(2) 0.0031(15) 0.0037(15) 0.0093(16)
    C13 0.0471(18) 0.0295(13) 0.0389(15) 0.0005(12) 0.0007(13) 0.0011(11)
_geom_special_details
;
 All esds (except the esd in the dihedral angle between two l.s. planes)
 are estimated using the full covariance matrix.  The cell esds are taken
 into account individually in the estimation of esds in distances, angles
 and torsion angles; correlations between esds in cell parameters are only
 used when they are defined by crystal symmetry.  An approximate (isotropic)
 treatment of cell esds is used for estimating esds involving l.s. planes.
;
loop_
    _geom_bond_atom_site_label_1
    _geom_bond_atom_site_label_2
    _geom_bond_site_symmetry_2
    _geom_bond_distance
    _geom_bond_publ_flag
    Fe1 C2 . 2.040(3) ?
    Fe1 C5 . 2.040(3) ?
    Fe1 C7 . 2.040(4) ?
    Fe1 C1 . 2.046(3) ?
    Fe1 C9 . 2.046(4) ?
    Fe1 C8 . 2.047(4) ?
    Fe1 C6 . 2.050(4) ?
    Fe1 C3 . 2.052(4) ?
    Fe1 C10 . 2.052(4) ?
    Fe1 C4 . 2.052(4) ?
    S1 C13 . 1.674(3) ?
    N1 C11 . 1.288(4) ?
    N1 N2 . 1.381(4) ?
    N2 C13 . 1.360(4) ?
    N2 H2N . 0.85(5) ?
    N3 C13 . 1.326(5) ?
    N3 N4 . 1.409(4) ?
    N3 H3N . 1.04(4) ?
    N4 H4A . 0.86(4) ?
    N4 H4B . 0.91(4) ?
    C1 C5 . 1.431(5) ?
    C1 C2 . 1.442(4) ?
    C1 C11 . 1.463(5) ?
    C2 C3 . 1.403(6) ?
    C2 H2 . 0.9800 ?
    C3 C4 . 1.426(6) ?
    C3 H3 . 0.9800 ?
    C4 C5 . 1.414(5) ?
    C4 H4 . 0.9800 ?
    C5 H5 . 0.9800 ?
    C6 C10 . 1.405(7) ?
    C6 C7 . 1.427(6) ?
    C6 H6 . 0.9800 ?
    C7 C8 . 1.396(7) ?
    C7 H7 . 0.9800 ?
    C8 C9 . 1.400(6) ?
    C8 H8 . 0.9800 ?
    C9 C10 . 1.405(6) ?
    C9 H9 . 0.9800 ?
    C10 H10 . 0.9800 ?
    C11 C12 . 1.495(5) ?
    C12 H12A . 0.9600 ?
    C12 H12B . 0.9600 ?
    C12 H12C . 0.9600 ?
loop_
    _geom_angle_atom_site_label_1
    _geom_angle_atom_site_label_2
    _geom_angle_atom_site_label_3
    _geom_angle_site_symmetry_1
    _geom_angle_site_symmetry_3
    _geom_angle
    _geom_angle_publ_flag
    C2 Fe1 C5 . . 68.93(14) ?
    C2 Fe1 C7 . . 109.73(16) ?
    C5 Fe1 C7 . . 159.92(18) ?
    C2 Fe1 C1 . . 41.34(12) ?
    C5 Fe1 C1 . . 41.02(14) ?
    C7 Fe1 C1 . . 124.65(17) ?
    C2 Fe1 C9 . . 160.19(17) ?
    C5 Fe1 C9 . . 121.08(17) ?
    C7 Fe1 C9 . . 67.13(18) ?
    C1 Fe1 C9 . . 156.89(16) ?
    C2 Fe1 C8 . . 124.93(15) ?
    C5 Fe1 C8 . . 157.19(17) ?
    C7 Fe1 C8 . . 39.95(18) ?
    C1 Fe1 C8 . . 161.13(17) ?
    C9 Fe1 C8 . . 40.00(18) ?
    C2 Fe1 C6 . . 124.23(17) ?
    C5 Fe1 C6 . . 122.18(16) ?
    C7 Fe1 C6 . . 40.82(19) ?
    C1 Fe1 C6 . . 107.53(15) ?
    C9 Fe1 C6 . . 67.21(17) ?
    C8 Fe1 C6 . . 67.80(17) ?
    C2 Fe1 C3 . . 40.11(17) ?
    C5 Fe1 C3 . . 68.27(15) ?
    C7 Fe1 C3 . . 124.49(17) ?
    C1 Fe1 C3 . . 68.43(14) ?
    C9 Fe1 C3 . . 124.11(19) ?
    C8 Fe1 C3 . . 109.42(16) ?
    C6 Fe1 C3 . . 160.33(19) ?
    C2 Fe1 C10 . . 158.85(17) ?
    C5 Fe1 C10 . . 105.76(17) ?
    C7 Fe1 C10 . . 67.87(18) ?
    C1 Fe1 C10 . . 121.34(15) ?
    C9 Fe1 C10 . . 40.09(18) ?
    C8 Fe1 C10 . . 67.71(16) ?
    C6 Fe1 C10 . . 40.07(19) ?
    C3 Fe1 C10 . . 158.7(2) ?
    C2 Fe1 C4 . . 68.34(16) ?
    C5 Fe1 C4 . . 40.43(14) ?
    C7 Fe1 C4 . . 159.19(19) ?
    C1 Fe1 C4 . . 68.56(15) ?
    C9 Fe1 C4 . . 107.24(18) ?
    C8 Fe1 C4 . . 122.89(17) ?
    C6 Fe1 C4 . . 157.60(18) ?
    C3 Fe1 C4 . . 40.67(16) ?
    C10 Fe1 C4 . . 121.69(19) ?
    C11 N1 N2 . . 118.7(3) ?
    C13 N2 N1 . . 117.8(3) ?
    C13 N2 H2N . . 119(3) ?
    N1 N2 H2N . . 123(3) ?
    C13 N3 N4 . . 125.7(3) ?
    C13 N3 H3N . . 117(2) ?
    N4 N3 H3N . . 117(2) ?
    N3 N4 H4A . . 107(3) ?
    N3 N4 H4B . . 106(3) ?
    H4A N4 H4B . . 108(4) ?
    C5 C1 C2 . . 106.9(3) ?
    C5 C1 C11 . . 126.3(3) ?
    C2 C1 C11 . . 126.8(3) ?
    C5 C1 Fe1 . . 69.27(19) ?
    C2 C1 Fe1 . . 69.11(19) ?
    C11 C1 Fe1 . . 126.4(2) ?
    C3 C2 C1 . . 108.1(3) ?
    C3 C2 Fe1 . . 70.4(2) ?
    C1 C2 Fe1 . . 69.55(18) ?
    C3 C2 H2 . . 125.9 ?
    C1 C2 H2 . . 125.9 ?
    Fe1 C2 H2 . . 125.9 ?
    C2 C3 C4 . . 108.7(3) ?
    C2 C3 Fe1 . . 69.5(2) ?
    C4 C3 Fe1 . . 69.7(2) ?
    C2 C3 H3 . . 125.7 ?
    C4 C3 H3 . . 125.7 ?
    Fe1 C3 H3 . . 125.7 ?
    C5 C4 C3 . . 107.9(3) ?
    C5 C4 Fe1 . . 69.3(2) ?
    C3 C4 Fe1 . . 69.6(2) ?
    C5 C4 H4 . . 126.1 ?
    C3 C4 H4 . . 126.1 ?
    Fe1 C4 H4 . . 126.1 ?
    C4 C5 C1 . . 108.4(3) ?
    C4 C5 Fe1 . . 70.3(2) ?
    C1 C5 Fe1 . . 69.71(18) ?
    C4 C5 H5 . . 125.8 ?
    C1 C5 H5 . . 125.8 ?
    Fe1 C5 H5 . . 125.8 ?
    C10 C6 C7 . . 107.5(4) ?
    C10 C6 Fe1 . . 70.0(2) ?
    C7 C6 Fe1 . . 69.2(2) ?
    C10 C6 H6 . . 126.2 ?
    C7 C6 H6 . . 126.2 ?
    Fe1 C6 H6 . . 126.2 ?
    C8 C7 C6 . . 108.1(4) ?
    C8 C7 Fe1 . . 70.3(2) ?
    C6 C7 Fe1 . . 69.9(2) ?
    C8 C7 H7 . . 126.0 ?
    C6 C7 H7 . . 126.0 ?
    Fe1 C7 H7 . . 126.0 ?
    C7 C8 C9 . . 107.8(4) ?
    C7 C8 Fe1 . . 69.8(2) ?
    C9 C8 Fe1 . . 70.0(2) ?
    C7 C8 H8 . . 126.1 ?
    C9 C8 H8 . . 126.1 ?
    Fe1 C8 H8 . . 126.1 ?
    C8 C9 C10 . . 109.0(4) ?
    C8 C9 Fe1 . . 70.0(2) ?
    C10 C9 Fe1 . . 70.2(2) ?
    C8 C9 H9 . . 125.5 ?
    C10 C9 H9 . . 125.5 ?
    Fe1 C9 H9 . . 125.5 ?
    C9 C10 C6 . . 107.6(4) ?
    C9 C10 Fe1 . . 69.7(2) ?
    C6 C10 Fe1 . . 69.9(2) ?
    C9 C10 H10 . . 126.2 ?
    C6 C10 H10 . . 126.2 ?
    Fe1 C10 H10 . . 126.2 ?
    N1 C11 C1 . . 115.6(3) ?
    N1 C11 C12 . . 124.4(3) ?
    C1 C11 C12 . . 120.1(3) ?
    C11 C12 H12A . . 109.5 ?
    C11 C12 H12B . . 109.5 ?
    H12A C12 H12B . . 109.5 ?
    C11 C12 H12C . . 109.5 ?
    H12A C12 H12C . . 109.5 ?
    H12B C12 H12C . . 109.5 ?
    N3 C13 N2 . . 115.0(3) ?
    N3 C13 S1 . . 124.5(3) ?
    N2 C13 S1 . . 120.5(3) ?
loop_
    _geom_torsion_atom_site_label_1
    _geom_torsion_atom_site_label_2
    _geom_torsion_atom_site_label_3
    _geom_torsion_atom_site_label_4
    _geom_torsion_site_symmetry_1
    _geom_torsion_site_symmetry_2
    _geom_torsion_site_symmetry_3
    _geom_torsion_site_symmetry_4
    _geom_torsion
    _geom_torsion_publ_flag
    C11 N1 N2 C13 . . . . -176.7(3) ?
    C2 Fe1 C1 C5 . . . . -118.5(3) ?
    C7 Fe1 C1 C5 . . . . 160.9(2) ?
    C9 Fe1 C1 C5 . . . . 46.4(5) ?
    C8 Fe1 C1 C5 . . . . -168.3(4) ?
    C6 Fe1 C1 C5 . . . . 119.2(2) ?
    C3 Fe1 C1 C5 . . . . -81.2(2) ?
    C10 Fe1 C1 C5 . . . . 77.6(3) ?
    C4 Fe1 C1 C5 . . . . -37.4(2) ?
    C5 Fe1 C1 C2 . . . . 118.5(3) ?
    C7 Fe1 C1 C2 . . . . -80.6(3) ?
    C9 Fe1 C1 C2 . . . . 164.9(4) ?
    C8 Fe1 C1 C2 . . . . -49.8(5) ?
    C6 Fe1 C1 C2 . . . . -122.3(2) ?
    C3 Fe1 C1 C2 . . . . 37.3(2) ?
    C10 Fe1 C1 C2 . . . . -163.9(2) ?
    C4 Fe1 C1 C2 . . . . 81.1(2) ?
    C2 Fe1 C1 C11 . . . . 121.0(4) ?
    C5 Fe1 C1 C11 . . . . -120.5(4) ?
    C7 Fe1 C1 C11 . . . . 40.4(4) ?
    C9 Fe1 C1 C11 . . . . -74.1(5) ?
    C8 Fe1 C1 C11 . . . . 71.2(6) ?
    C6 Fe1 C1 C11 . . . . -1.3(3) ?
    C3 Fe1 C1 C11 . . . . 158.3(3) ?
    C10 Fe1 C1 C11 . . . . -42.9(4) ?
    C4 Fe1 C1 C11 . . . . -157.9(3) ?
    C5 C1 C2 C3 . . . . -0.9(4) ?
    C11 C1 C2 C3 . . . . 179.4(3) ?
    Fe1 C1 C2 C3 . . . . -60.1(2) ?
    C5 C1 C2 Fe1 . . . . 59.2(2) ?
    C11 C1 C2 Fe1 . . . . -120.5(3) ?
    C5 Fe1 C2 C3 . . . . 80.9(2) ?
    C7 Fe1 C2 C3 . . . . -120.5(3) ?
    C1 Fe1 C2 C3 . . . . 119.0(3) ?
    C9 Fe1 C2 C3 . . . . -43.4(5) ?
    C8 Fe1 C2 C3 . . . . -78.5(3) ?
    C6 Fe1 C2 C3 . . . . -163.8(2) ?
    C10 Fe1 C2 C3 . . . . 160.0(4) ?
    C4 Fe1 C2 C3 . . . . 37.3(2) ?
    C5 Fe1 C2 C1 . . . . -38.2(2) ?
    C7 Fe1 C2 C1 . . . . 120.4(2) ?
    C9 Fe1 C2 C1 . . . . -162.4(5) ?
    C8 Fe1 C2 C1 . . . . 162.5(2) ?
    C6 Fe1 C2 C1 . . . . 77.2(3) ?
    C3 Fe1 C2 C1 . . . . -119.0(3) ?
    C10 Fe1 C2 C1 . . . . 40.9(5) ?
    C4 Fe1 C2 C1 . . . . -81.7(2) ?
    C1 C2 C3 C4 . . . . 0.7(4) ?
    Fe1 C2 C3 C4 . . . . -58.8(3) ?
    C1 C2 C3 Fe1 . . . . 59.5(2) ?
    C5 Fe1 C3 C2 . . . . -82.7(2) ?
    C7 Fe1 C3 C2 . . . . 79.7(3) ?
    C1 Fe1 C3 C2 . . . . -38.4(2) ?
    C9 Fe1 C3 C2 . . . . 163.7(2) ?
    C8 Fe1 C3 C2 . . . . 121.6(2) ?
    C6 Fe1 C3 C2 . . . . 43.3(5) ?
    C10 Fe1 C3 C2 . . . . -160.1(4) ?
    C4 Fe1 C3 C2 . . . . -120.2(3) ?
    C2 Fe1 C3 C4 . . . . 120.2(3) ?
    C5 Fe1 C3 C4 . . . . 37.5(2) ?
    C7 Fe1 C3 C4 . . . . -160.2(2) ?
    C1 Fe1 C3 C4 . . . . 81.8(2) ?
    C9 Fe1 C3 C4 . . . . -76.2(3) ?
    C8 Fe1 C3 C4 . . . . -118.2(2) ?
    C6 Fe1 C3 C4 . . . . 163.5(4) ?
    C10 Fe1 C3 C4 . . . . -39.9(5) ?
    C2 C3 C4 C5 . . . . -0.3(4) ?
    Fe1 C3 C4 C5 . . . . -59.0(3) ?
    C2 C3 C4 Fe1 . . . . 58.7(3) ?
    C2 Fe1 C4 C5 . . . . 82.5(2) ?
    C7 Fe1 C4 C5 . . . . 171.2(4) ?
    C1 Fe1 C4 C5 . . . . 37.9(2) ?
    C9 Fe1 C4 C5 . . . . -118.0(2) ?
    C8 Fe1 C4 C5 . . . . -159.0(2) ?
    C6 Fe1 C4 C5 . . . . -46.2(5) ?
    C3 Fe1 C4 C5 . . . . 119.3(3) ?
    C10 Fe1 C4 C5 . . . . -76.6(3) ?
    C2 Fe1 C4 C3 . . . . -36.8(2) ?
    C5 Fe1 C4 C3 . . . . -119.3(3) ?
    C7 Fe1 C4 C3 . . . . 51.9(5) ?
    C1 Fe1 C4 C3 . . . . -81.4(2) ?
    C9 Fe1 C4 C3 . . . . 122.7(3) ?
    C8 Fe1 C4 C3 . . . . 81.7(3) ?
    C6 Fe1 C4 C3 . . . . -165.5(4) ?
    C10 Fe1 C4 C3 . . . . 164.1(2) ?
    C3 C4 C5 C1 . . . . -0.3(4) ?
    Fe1 C4 C5 C1 . . . . -59.5(2) ?
    C3 C4 C5 Fe1 . . . . 59.2(3) ?
    C2 C1 C5 C4 . . . . 0.7(4) ?
    C11 C1 C5 C4 . . . . -179.6(3) ?
    Fe1 C1 C5 C4 . . . . 59.8(2) ?
    C2 C1 C5 Fe1 . . . . -59.1(2) ?
    C11 C1 C5 Fe1 . . . . 120.6(3) ?
    C2 Fe1 C5 C4 . . . . -80.9(2) ?
    C7 Fe1 C5 C4 . . . . -170.9(4) ?
    C1 Fe1 C5 C4 . . . . -119.4(3) ?
    C9 Fe1 C5 C4 . . . . 80.0(3) ?
    C8 Fe1 C5 C4 . . . . 50.9(5) ?
    C6 Fe1 C5 C4 . . . . 161.1(2) ?
    C3 Fe1 C5 C4 . . . . -37.7(2) ?
    C10 Fe1 C5 C4 . . . . 120.7(3) ?
    C2 Fe1 C5 C1 . . . . 38.5(2) ?
    C7 Fe1 C5 C1 . . . . -51.5(5) ?
    C9 Fe1 C5 C1 . . . . -160.6(2) ?
    C8 Fe1 C5 C1 . . . . 170.3(4) ?
    C6 Fe1 C5 C1 . . . . -79.6(3) ?
    C3 Fe1 C5 C1 . . . . 81.7(2) ?
    C10 Fe1 C5 C1 . . . . -119.9(2) ?
    C4 Fe1 C5 C1 . . . . 119.4(3) ?
    C2 Fe1 C6 C10 . . . . -160.6(2) ?
    C5 Fe1 C6 C10 . . . . -75.5(3) ?
    C7 Fe1 C6 C10 . . . . 118.7(4) ?
    C1 Fe1 C6 C10 . . . . -118.2(3) ?
    C9 Fe1 C6 C10 . . . . 37.8(3) ?
    C8 Fe1 C6 C10 . . . . 81.3(3) ?
    C3 Fe1 C6 C10 . . . . 167.0(4) ?
    C4 Fe1 C6 C10 . . . . -42.0(5) ?
    C2 Fe1 C6 C7 . . . . 80.6(3) ?
    C5 Fe1 C6 C7 . . . . 165.7(2) ?
    C1 Fe1 C6 C7 . . . . 123.1(3) ?
    C9 Fe1 C6 C7 . . . . -80.9(3) ?
    C8 Fe1 C6 C7 . . . . -37.4(3) ?
    C3 Fe1 C6 C7 . . . . 48.3(6) ?
    C10 Fe1 C6 C7 . . . . -118.7(4) ?
    C4 Fe1 C6 C7 . . . . -160.7(4) ?
    C10 C6 C7 C8 . . . . 0.4(4) ?
    Fe1 C6 C7 C8 . . . . 60.2(3) ?
    C10 C6 C7 Fe1 . . . . -59.8(3) ?
    C2 Fe1 C7 C8 . . . . 121.3(3) ?
    C5 Fe1 C7 C8 . . . . -156.3(4) ?
    C1 Fe1 C7 C8 . . . . 165.1(2) ?
    C9 Fe1 C7 C8 . . . . -37.7(3) ?
    C6 Fe1 C7 C8 . . . . -118.8(4) ?
    C3 Fe1 C7 C8 . . . . 78.9(3) ?
    C10 Fe1 C7 C8 . . . . -81.3(3) ?
    C4 Fe1 C7 C8 . . . . 40.5(6) ?
    C2 Fe1 C7 C6 . . . . -119.9(3) ?
    C5 Fe1 C7 C6 . . . . -37.5(6) ?
    C1 Fe1 C7 C6 . . . . -76.1(3) ?
    C9 Fe1 C7 C6 . . . . 81.1(3) ?
    C8 Fe1 C7 C6 . . . . 118.8(4) ?
    C3 Fe1 C7 C6 . . . . -162.3(2) ?
    C10 Fe1 C7 C6 . . . . 37.5(3) ?
    C4 Fe1 C7 C6 . . . . 159.3(4) ?
    C6 C7 C8 C9 . . . . -0.1(5) ?
    Fe1 C7 C8 C9 . . . . 59.9(3) ?
    C6 C7 C8 Fe1 . . . . -60.0(3) ?
    C2 Fe1 C8 C7 . . . . -78.9(3) ?
    C5 Fe1 C8 C7 . . . . 159.1(4) ?
    C1 Fe1 C8 C7 . . . . -40.9(6) ?
    C9 Fe1 C8 C7 . . . . 118.7(4) ?
    C6 Fe1 C8 C7 . . . . 38.2(3) ?
    C3 Fe1 C8 C7 . . . . -120.9(3) ?
    C10 Fe1 C8 C7 . . . . 81.7(3) ?
    C4 Fe1 C8 C7 . . . . -164.1(3) ?
    C2 Fe1 C8 C9 . . . . 162.3(3) ?
    C5 Fe1 C8 C9 . . . . 40.4(5) ?
    C7 Fe1 C8 C9 . . . . -118.7(4) ?
    C1 Fe1 C8 C9 . . . . -159.7(4) ?
    C6 Fe1 C8 C9 . . . . -80.5(3) ?
    C3 Fe1 C8 C9 . . . . 120.3(3) ?
    C10 Fe1 C8 C9 . . . . -37.1(3) ?
    C4 Fe1 C8 C9 . . . . 77.2(3) ?
    C7 C8 C9 C10 . . . . -0.2(5) ?
    Fe1 C8 C9 C10 . . . . 59.5(3) ?
    C7 C8 C9 Fe1 . . . . -59.8(3) ?
    C2 Fe1 C9 C8 . . . . -47.2(6) ?
    C5 Fe1 C9 C8 . . . . -163.0(2) ?
    C7 Fe1 C9 C8 . . . . 37.7(3) ?
    C1 Fe1 C9 C8 . . . . 163.4(4) ?
    C6 Fe1 C9 C8 . . . . 82.1(3) ?
    C3 Fe1 C9 C8 . . . . -79.5(3) ?
    C10 Fe1 C9 C8 . . . . 120.0(4) ?
    C4 Fe1 C9 C8 . . . . -121.0(3) ?
    C2 Fe1 C9 C10 . . . . -167.2(4) ?
    C5 Fe1 C9 C10 . . . . 77.1(3) ?
    C7 Fe1 C9 C10 . . . . -82.3(3) ?
    C1 Fe1 C9 C10 . . . . 43.4(5) ?
    C8 Fe1 C9 C10 . . . . -120.0(4) ?
    C6 Fe1 C9 C10 . . . . -37.8(3) ?
    C3 Fe1 C9 C10 . . . . 160.5(3) ?
    C4 Fe1 C9 C10 . . . . 119.0(3) ?
    C8 C9 C10 C6 . . . . 0.5(5) ?
    Fe1 C9 C10 C6 . . . . 59.9(3) ?
    C8 C9 C10 Fe1 . . . . -59.4(3) ?
    C7 C6 C10 C9 . . . . -0.5(4) ?
    Fe1 C6 C10 C9 . . . . -59.8(3) ?
    C7 C6 C10 Fe1 . . . . 59.3(3) ?
    C2 Fe1 C10 C9 . . . . 168.0(4) ?
    C5 Fe1 C10 C9 . . . . -119.8(3) ?
    C7 Fe1 C10 C9 . . . . 80.3(3) ?
    C1 Fe1 C10 C9 . . . . -161.6(3) ?
    C8 Fe1 C10 C9 . . . . 37.0(3) ?
    C6 Fe1 C10 C9 . . . . 118.5(4) ?
    C3 Fe1 C10 C9 . . . . -49.4(6) ?
    C4 Fe1 C10 C9 . . . . -78.9(3) ?
    C2 Fe1 C10 C6 . . . . 49.4(5) ?
    C5 Fe1 C10 C6 . . . . 121.6(3) ?
    C7 Fe1 C10 C6 . . . . -38.2(3) ?
    C1 Fe1 C10 C6 . . . . 79.9(3) ?
    C9 Fe1 C10 C6 . . . . -118.5(4) ?
    C8 Fe1 C10 C6 . . . . -81.5(3) ?
    C3 Fe1 C10 C6 . . . . -168.0(4) ?
    C4 Fe1 C10 C6 . . . . 162.6(2) ?
    N2 N1 C11 C1 . . . . -179.7(3) ?
    N2 N1 C11 C12 . . . . 1.1(4) ?
    C5 C1 C11 N1 . . . . 19.8(5) ?
    C2 C1 C11 N1 . . . . -160.5(3) ?
    Fe1 C1 C11 N1 . . . . 109.6(3) ?
    C5 C1 C11 C12 . . . . -161.0(3) ?
    C2 C1 C11 C12 . . . . 18.6(5) ?
    Fe1 C1 C11 C12 . . . . -71.3(4) ?
    N4 N3 C13 N2 . . . . -178.3(3) ?
    N4 N3 C13 S1 . . . . 2.3(4) ?
    N1 N2 C13 N3 . . . . 0.8(4) ?
    N1 N2 C13 S1 . . . . -179.8(2) ?
loop_
    _geom_hbond_atom_site_label_D
    _geom_hbond_atom_site_label_H
    _geom_hbond_atom_site_label_A
    _geom_hbond_site_symmetry_A
    _geom_hbond_distance_DH
    _geom_hbond_distance_HA
    _geom_hbond_distance_DA
    _geom_hbond_angle_DHA
    N2 H2N N4 1_655 0.85(5) 2.51(5) 3.349(5) 170(4)
    N4 H4A S1 4_565 0.86(4) 2.65(4) 3.501(3) 169(4)
    N4 H4B N1 3_566 0.91(4) 2.62(4) 3.443(4) 151(3)
    C6 H6 S1 3_666 0.98 2.81 3.671(4) 147.4
    N3 H3N N1 . 1.04(4) 2.09(4) 2.565(4) 105(3)
_iucr_refine_instructions_details
;
TITL exp_31
CELL 1.54184 6.4560 13.0664 15.8559 90.000 91.028 90.000
ZERR 4.0000 0.0002 0.0003 0.0004 0.000 0.002 0.000
LATT 1
SYMM 0.5-X, 0.5+Y, -Z
SFAC C H N S Fe
UNIT 52 64 16 4 4
MERG 2
FMAP 2
GRID
PLAN 20
TEMP 23
BOND $H
HTAB
CONF
ANIS
L.S. 15
ACTA
WGHT 0.10610 0.05470 0.00000 0.00000 0.00000 0.33330
FVAR 4.27250
Fe1    5   0.25938   0.50404   0.15149  11.00000   0.03754   0.04036 =
       0.03329  -0.00105   0.00149  -0.00125
S1     4   0.17096   0.37123   0.62411  11.00000   0.06630   0.05475 =
       0.03569  -0.00190  -0.00604   0.00021
N1     3   0.18065   0.38167   0.37810  11.00000   0.04006   0.04152 =
       0.03368   0.00269  -0.00075   0.00004
N2     3   0.24768   0.37788   0.46126  11.00000   0.03771   0.04760 =
       0.03911   0.00168  -0.00264   0.00085
N3     3  -0.09288   0.37591   0.49333  11.00000   0.04021   0.05544 =
       0.04115   0.00541   0.00239  -0.00074
N4     3  -0.27091   0.37638   0.54349  11.00000   0.04866   0.04890 =
       0.05466   0.00612   0.01492  -0.00194
C1     1   0.23366   0.38375   0.23321  11.00000   0.04070   0.03641 =
       0.04281   0.00075   0.00666  -0.00351
C2     1   0.33774   0.35296   0.15759  11.00000   0.04769   0.04098 =
       0.05006  -0.00412   0.01255  -0.00100
AFIX 13
H2     2   0.47837   0.32507   0.15482  11.00000  -1.20000
AFIX 0
C3     1   0.20233   0.36938   0.08873  11.00000   0.06529   0.05211 =
       0.04224  -0.01039   0.00752  -0.01275
AFIX 13
H3     2   0.23327   0.35572   0.02950  11.00000  -1.20000
AFIX 0
C4     1   0.01393   0.41141   0.11905  11.00000   0.04422   0.06777 =
       0.04511  -0.00369  -0.00500  -0.01417
AFIX 13
H4     2  -0.10699   0.43115   0.08452  11.00000  -1.20000
AFIX 0
C5     1   0.03333   0.42056   0.20770  11.00000   0.03514   0.05612 =
       0.04561  -0.00265   0.00228  -0.00762
AFIX 13
H5     2  -0.07240   0.44757   0.24530  11.00000  -1.20000
AFIX 0
C6     1   0.41685   0.61845   0.21360  11.00000   0.08283   0.04776 =
       0.05056   0.00414  -0.01680  -0.01682
AFIX 13
H6     2   0.47516   0.61493   0.27102  11.00000  -1.20000
AFIX 0
C7     1   0.51971   0.59064   0.13808  11.00000   0.04674   0.05146 =
       0.08462   0.00733   0.00280  -0.00843
AFIX 13
H7     2   0.66169   0.56469   0.13446  11.00000  -1.20000
AFIX 0
C8     1   0.38361   0.60799   0.07015  11.00000   0.07277   0.05243 =
       0.04506   0.00727   0.00851  -0.01126
AFIX 13
H8     2   0.41297   0.59626   0.01050  11.00000  -1.20000
AFIX 0
C9     1   0.19831   0.64592   0.10239  11.00000   0.06897   0.05088 =
       0.05848   0.01223  -0.00711   0.00767
AFIX 13
H9     2   0.07504   0.66456   0.06884  11.00000  -1.20000
AFIX 0
C10    1   0.21694   0.65213   0.19064  11.00000   0.08207   0.04122 =
       0.06124  -0.00299   0.01090   0.00589
AFIX 13
H10    2   0.11041   0.67626   0.22915  11.00000  -1.20000
AFIX 0
C11    1   0.31640   0.37897   0.31960  11.00000   0.03778   0.03284 =
       0.04620   0.00497   0.00517  -0.00052
C12    1   0.54479   0.37009   0.33524  11.00000   0.03872   0.05958 =
       0.05546   0.00932   0.00370   0.00315
AFIX 137
H12A   2   0.59637   0.43280   0.35917  11.00000  -1.50000
H12B   2   0.61248   0.35703   0.28291  11.00000  -1.50000
H12C   2   0.57216   0.31475   0.37367  11.00000  -1.50000
AFIX 0
C13    1   0.10140   0.37553   0.52193  11.00000   0.04708   0.02951 =
       0.03892   0.00106   0.00071   0.00049
H4A    2  -0.27335   0.31823   0.56937  11.00000  -1.20000
H3N    2  -0.11617   0.38015   0.42818  11.00000  -1.20000
H4B    2  -0.25022   0.42633   0.58271  11.00000  -1.20000
H2N    2   0.37502   0.37790   0.47564  11.00000  -1.20000
HKLF 4
;
data_global
_journal_date_recd_electronic     2012-10-17
_journal_date_accepted     2012-10-24
_journal_name_full     'Acta Crystallographica, Section E'
_journal_year     2012
_journal_volume     68
_journal_issue     12
_journal_page_first     m1439
_journal_page_last     m1439
_journal_paper_category     QM
_journal_paper_doi     10.1107/S1600536812044078
_journal_coeditor_code     SJ5273
loop_
    _publ_contact_author_name
    _publ_contact_author_address
    _publ_contact_author_email
    'Asiri, Abdullah M.'
;
Chemistry Department &
Center of Excellence for Advanced Materials Research (CEAMR)
Faculty of Science
King Abdulaziz University
PO Box 80203
Jeddah 21589
Saudi Arabia
;
 aasiri2@kau.edu.sa
    'Shafiq, Muhammad'
;
Department of Chemistry
Government College University
Faisalabad 38040
Pakistan
;
 hafizshafique@hotmail.com
_publ_contact_author_fax     ?
_publ_contact_author_phone     '+92-3024487893'
_publ_section_title
;
1-[(1<i>Z</i>)-1-Ferrocenylethylidene]thiocarbonohydrazide
;
loop_
    _publ_author_name
    _publ_author_footnote
    _publ_author_address
    'Asiri, Abdullah M.' .
;
Chemistry Department &
Center of Excellence for Advanced Materials Research (CEAMR)
Faculty of Science
King Abdulaziz University
PO Box 80203
Jeddah 21589
Saudi Arabia
;
    'Arshad, Muhammad Nadeem' .
;
Chemistry Department &
Center of Excellence for Advanced Materials Research (CEAMR)
Faculty of Science
King Abdulaziz University
PO Box 80203
Jeddah 21589
Saudi Arabia
;
    'Ishaq, Muhammad' .
;
Chemistry Department
Faculty of Science
King Abdulaziz University
PO Box 80203
Jeddah 21589
Saudi Arabia
;
    'Alamry, Khalid A.' .
;
Chemistry Department &
Center of Excellence for Advanced Materials Research (CEAMR)
Faculty of Science
King Abdulaziz University
PO Box 80203
Jeddah 21589
Saudi Arabia
;
    'Shafiq, Muhammad' .
;
Department of Chemistry
Government College University
Faisalabad 38040
Pakistan.
;
