# Supplementary material for: 1-[(Z)-1-Ferrocenyl­ethyl­idene]thio­carbonohydrazide
Source: Acta Crystallogr Sect E Struct Rep Online. 2012 Nov 3;68(Pt 12):m1439. doi: 10.1107/S1600536812044078 (PMC3588708; doi:10.1107/S1600536812044078)
Supplement: Supplementary file 2 [file e-68-m1439-Isup2.hkl]

# 
# h,k,l, Fc-squared, Fo-squared, sigma(Fo-squared) and status flag 
# 
data_I
_shelx_title ' exp_31' 
_shelx_refln_list_code          4 
_shelx_F_calc_maximum      239.59 
_exptl_crystal_F_000       656.00 
_reflns_d_resolution_high  0.7998 
 
loop_ 
 _symmetry_equiv_pos_as_xyz 
 'x, y, z' 
 '-x+1/2, y+1/2, -z' 
 '-x, -y, -z' 
 'x-1/2, -y-1/2, z' 
 
_cell_length_a     6.4560 
_cell_length_b    13.0664 
_cell_length_c    15.8559 
_cell_angle_alpha  90.000 
_cell_angle_beta   91.028 
_cell_angle_gamma  90.000 
 
_shelx_F_squared_multiplier     1.000 
 
loop_ 
 _refln_index_h 
 _refln_index_k 
 _refln_index_l 
 _refln_F_squared_calc 
 _refln_F_squared_meas 
 _refln_F_squared_sigma 
 _refln_observed_status 
   2   0   0    19372.14    17727.19    362.69 o 
   4   0   0     3517.67     3329.67    106.07 o 
   6   0   0      275.45      303.82     22.86 o 
   8   0   0       66.97       62.36      6.50 o 
   1   1   0      392.85      405.27     17.32 o 
   2   1   0     1556.01     1577.32     32.47 o 
   3   1   0      266.32      245.23     12.24 o 
   4   1   0       27.99       15.48      7.45 o 
   5   1   0        4.04        8.10      3.46 o 
   6   1   0       47.12       51.45      8.33 o 
   7   1   0       30.92       46.63      6.23 o 
   8   1   0        1.25        6.89      3.97 o 
   0   2   0    12864.88    12688.43    294.47 o 
   1   2   0     4618.30     4609.41    100.52 o 
   2   2   0     2231.79     2091.55     48.36 o 
   3   2   0     1106.93     1170.54     34.68 o 
   4   2   0     2461.36     2315.74     59.05 o 
   5   2   0      298.77      278.78     10.34 o 
   6   2   0      437.05      460.17     14.38 o 
   7   2   0      212.28      237.06     13.41 o 
   1   3   0      198.55      195.36     11.15 o 
   2   3   0     2323.26     2321.01     53.32 o 
   3   3   0     2237.36     2205.52     52.52 o 
   4   3   0       47.99       42.83     11.33 o 
   5   3   0      251.89      252.00      8.03 o 
   6   3   0       78.24       90.59      8.30 o 
   7   3   0       93.80       99.09      9.41 o 
   0   4   0    57404.94    53876.57   1063.34 o 
   1   4   0       23.06       25.61      2.58 o 
   2   4   0      100.14       89.19     10.47 o 
   3   4   0        2.68       -0.15      8.16 o 
   4   4   0     1217.02     1144.43     45.29 o 
   5   4   0       51.72       43.96      5.45 o 
   6   4   0      570.84      600.94     20.12 o 
   7   4   0       33.12       35.37      6.87 o 
   1   5   0      309.14      282.13     10.50 o 
   2   5   0      374.48      329.68     20.52 o 
   3   5   0      693.97      684.46     34.77 o 
   4   5   0       28.82       26.74      4.88 o 
   5   5   0      213.93      191.06      9.92 o 
   6   5   0        3.96       13.93      6.10 o 
   7   5   0       31.65       36.01     10.00 o 
   0   6   0     2066.77     1917.64     50.23 o 
   1   6   0     3716.77     3743.85     68.25 o 
   2   6   0     7035.52     6998.48    166.35 o 
   3   6   0     1062.57     1024.51     45.46 o 
   4   6   0      600.82      587.34     16.31 o 
   5   6   0      108.85      109.03      8.13 o 
   6   6   0      337.86      371.32     14.54 o 
   7   6   0       21.28       23.01      8.25 o 
   1   7   0        9.85       17.40      3.38 o 
   2   7   0     1224.83     1306.16     40.49 o 
   3   7   0      457.74      429.83     26.72 o 
   4   7   0       68.86       66.41      7.61 o 
   5   7   0       18.24       13.36      4.49 o 
   6   7   0       28.45       41.29     10.70 o 
   7   7   0        4.53       12.09      7.43 o 
   0   8   0    21950.34    23379.67    557.38 o 
   1   8   0      254.08      280.58     18.00 o 
   2   8   0     6615.33     6856.54    144.78 o 
   3   8   0      159.58      151.01      8.52 o 
   4   8   0      399.32      390.78     18.32 o 
   5   8   0      191.16      182.69      9.54 o 
   6   8   0      220.52      249.08     18.17 o 
   7   8   0        2.38       -3.28      4.97 o 
   1   9   0        0.48        6.48      5.30 o 
   2   9   0       95.87       85.27      5.14 o 
   3   9   0       64.68       64.12      5.68 o 
   4   9   0       36.47       43.59      5.98 o 
   5   9   0       26.87       22.01      8.18 o 
   6   9   0        2.22        7.60      5.97 o 
   0  10   0     1098.31     1185.50     34.19 o 
   1  10   0      442.59      436.56     11.83 o 
   2  10   0      256.54      261.12     11.68 o 
   3  10   0      134.75      140.77      8.25 o 
   4  10   0      509.77      547.73     25.06 o 
   5  10   0      200.19      240.58     12.94 o 
   6  10   0      161.06      185.08     12.05 o 
   1  11   0       80.86       91.59      5.61 o 
   2  11   0      404.65      391.60     10.90 o 
   3  11   0      284.72      287.72     11.72 o 
   4  11   0       83.05       97.95      8.88 o 
   5  11   0       26.33       28.62      5.48 o 
   0  12   0      258.17      273.10     20.57 o 
   1  12   0       24.12       28.06      5.08 o 
   2  12   0       30.02       27.53      5.12 o 
   3  12   0        4.12        6.09      4.70 o 
   4  12   0      405.54      429.88     13.92 o 
   5  12   0        1.76       -0.71      3.02 o 
   1  13   0        1.71        7.65      6.42 o 
   2  13   0       27.46       38.35      6.68 o 
   3  13   0       80.39       94.67      5.80 o 
   4  13   0        6.83        8.82      2.83 o 
   0  14   0      317.34      357.48     22.09 o 
   1  14   0      415.46      464.32     18.33 o 
   2  14   0      219.70      239.94     15.79 o 
   3  14   0      174.86      211.52     13.43 o 
   4  14   0      104.07      109.40      7.37 o 
   1  15   0       25.04       20.78      6.53 o 
   2  15   0       82.43       87.25      7.87 o 
   3  15   0        7.09       10.40      3.47 o 
   1  16   0       22.25       24.97      4.01 o 
  -6   0   1       46.31       53.87     12.59 o 
  -4   0   1     3688.28     3526.85    110.64 o 
  -2   0   1      503.09      461.78     18.38 o 
   0   0   1       93.80      153.74      8.90 o 
   2   0   1     1145.14      968.20     30.06 o 
   4   0   1      119.00      108.85     19.55 o 
   6   0   1      162.65      166.53     16.52 o 
   8   0   1        6.38       11.39      4.23 o 
  -7   1   1      126.78      149.40      8.65 o 
  -6   1   1       37.62       29.07      8.32 o 
  -5   1   1     1559.35     1578.57     39.04 o 
  -4   1   1      133.94      125.68     12.14 o 
  -3   1   1     1511.90     1451.20     34.69 o 
  -2   1   1     1229.86     1182.81     26.18 o 
  -1   1   1     9811.48     9757.16    206.74 o 
   0   1   1       56.37       53.56      3.55 o 
   1   1   1    29428.66    28416.83    598.60 o 
   2   1   1      256.68      272.23     10.34 o 
   3   1   1     9120.25     8926.96    149.30 o 
   4   1   1      820.32      823.61     33.03 o 
   5   1   1      823.41      850.48     17.59 o 
   6   1   1       19.05       22.66      7.41 o 
   7   1   1      198.24      218.54     12.64 o 
   8   1   1        9.92       13.83      2.95 o 
  -7   2   1        1.65        9.42      5.96 o 
  -6   2   1      264.47      291.13     15.91 o 
  -5   2   1      396.15      422.47     14.10 o 
  -4   2   1     1389.94     1333.19     40.51 o 
  -3   2   1      952.52      858.61     27.17 o 
  -2   2   1      942.91      824.82     24.51 o 
  -1   2   1     4373.31     4437.05     97.43 o 
   0   2   1     3845.09     3993.86     85.52 o 
   1   2   1     1464.33     1454.79     46.00 o 
   2   2   1      390.65      389.23     15.45 o 
   3   2   1     2505.75     2710.73     60.65 o 
   4   2   1      285.33      239.46     16.11 o 
   5   2   1      176.46      172.88      7.66 o 
   6   2   1       45.46       42.94      5.44 o 
   7   2   1        1.56       13.49      6.83 o 
  -7   3   1        7.94        3.37      6.06 o 
  -6   3   1       31.21       37.19      6.75 o 
  -5   3   1       60.46       51.50      4.97 o 
  -4   3   1       34.81       27.57      8.17 o 
  -3   3   1     1232.45     1100.76     32.29 o 
  -2   3   1      173.20      147.17      9.00 o 
  -1   3   1     1123.71      983.12     24.07 o 
   0   3   1      378.65      302.56     10.14 o 
   1   3   1      527.13      590.65     21.32 o 
   2   3   1       42.05       56.06      8.35 o 
   3   3   1      290.48      230.36     13.48 o 
   4   3   1      780.44      735.91     34.24 o 
   5   3   1     1243.50     1166.31     30.27 o 
   6   3   1        3.86       15.52      8.35 o 
   7   3   1      295.08      340.22     16.11 o 
  -7   4   1        3.54        9.86      5.87 o 
  -6   4   1     1068.63     1104.75     31.64 o 
  -5   4   1       60.83       62.59      6.00 o 
  -4   4   1      194.91      168.38     16.76 o 
  -3   4   1        8.78       15.35      8.20 o 
  -2   4   1     2657.45     2538.02     69.58 o 
  -1   4   1     2911.52     2838.85     62.16 o 
   0   4   1    12154.12    11395.13    189.21 o 
   1   4   1     2119.00     2134.16     56.52 o 
   2   4   1     6621.51     6331.24    146.23 o 
   3   4   1       37.71       42.31     10.12 o 
   4   4   1      419.10      388.62     25.48 o 
   5   4   1      118.68      113.63      6.22 o 
   6   4   1        2.08        3.40      5.85 o 
   7   4   1       16.65       13.38      6.16 o 
  -7   5   1       35.49       33.99      9.94 o 
  -6   5   1        2.75       12.06      7.41 o 
  -5   5   1       19.65       16.83      5.45 o 
  -4   5   1       94.68       94.03      7.14 o 
  -3   5   1     1892.52     1816.04     62.55 o 
  -2   5   1      219.59      201.82     15.88 o 
  -1   5   1     2644.82     2326.50     47.18 o 
   0   5   1       46.64       41.86      3.09 o 
   1   5   1       90.13       83.93      7.58 o 
   2   5   1      787.17      797.47     33.66 o 
   3   5   1      364.57      311.95     23.03 o 
   4   5   1      482.66      470.50     13.67 o 
   5   5   1      780.29      746.99     22.36 o 
   6   5   1       63.91       73.79      7.43 o 
   7   5   1      210.91      237.54     12.42 o 
  -7   6   1        1.10       13.40      8.34 o 
  -6   6   1      399.89      432.54     16.08 o 
  -5   6   1      423.04      451.12     13.82 o 
  -4   6   1      456.73      421.46     13.22 o 
  -3   6   1      245.19      238.75     21.54 o 
  -2   6   1     3817.31     3854.48    102.43 o 
  -1   6   1      312.28      328.05      9.61 o 
   0   6   1      912.49      887.74     21.23 o 
   1   6   1     1289.38     1276.55     34.87 o 
   2   6   1     1993.74     1933.92     49.53 o 
   3   6   1      250.03      241.13     22.13 o 
   4   6   1      166.91      171.60      7.88 o 
   5   6   1       35.71       18.37      5.56 o 
   6   6   1       16.87       16.47     10.38 o 
   7   6   1       26.59       40.17      8.85 o 
  -7   7   1      149.35      160.77     13.17 o 
  -6   7   1        1.46       16.25      7.12 o 
  -5   7   1      346.22      347.75     11.63 o 
  -4   7   1       26.47       27.38      6.06 o 
  -3   7   1      950.98      922.41     44.94 o 
  -2   7   1      456.56      475.92     28.24 o 
  -1   7   1     1913.76     2085.97     41.31 o 
   0   7   1      223.63      224.53      8.02 o 
   1   7   1     6255.47     6426.23    124.27 o 
   2   7   1      417.75      435.45     24.25 o 
   3   7   1     3175.68     3144.92     86.80 o 
   4   7   1      558.27      528.30     15.39 o 
   5   7   1      283.01      292.66     13.01 o 
   6   7   1       37.65       44.68      9.89 o 
   7   7   1      122.35      107.48     10.68 o 
  -7   8   1        0.51       -3.31      4.65 o 
  -6   8   1       82.83      123.94      9.74 o 
  -5   8   1        5.60        6.43      4.84 o 
  -4   8   1      610.27      621.42     19.66 o 
  -3   8   1       23.04       24.01      4.12 o 
  -2   8   1     1143.30     1187.82     50.83 o 
  -1   8   1      437.95      487.47     24.60 o 
   0   8   1      610.39      662.26     18.62 o 
   1   8   1      932.81      943.76     30.05 o 
   2   8   1       83.65       88.59     13.13 o 
   3   8   1       46.21       32.78      5.46 o 
   4   8   1       37.23       34.30      7.67 o 
   5   8   1      164.10      147.65      8.55 o 
   6   8   1       21.27       29.05      7.31 o 
   7   8   1        3.22        6.52      5.04 o 
  -6   9   1        7.20        8.54      6.27 o 
  -5   9   1      321.73      351.92     16.74 o 
  -4   9   1      112.74      132.43      8.18 o 
  -3   9   1      200.25      195.22      8.60 o 
  -2   9   1      438.80      427.31     12.92 o 
  -1   9   1      455.64      482.50     19.86 o 
   0   9   1      216.22      220.51      9.85 o 
   1   9   1     2995.55     3023.43     96.87 o 
   2   9   1       46.02       51.67      4.35 o 
   3   9   1     1332.68     1330.96     36.12 o 
   4   9   1       23.58       29.50      5.94 o 
   5   9   1      258.88      257.81     16.14 o 
   6   9   1        1.18        0.15      5.30 o 
  -6  10   1       87.02       88.89      6.48 o 
  -5  10   1       72.28       72.10      5.63 o 
  -4  10   1      189.71      209.09      9.78 o 
  -3  10   1        9.71        8.17      4.72 o 
  -2  10   1       44.50       44.44      4.25 o 
  -1  10   1       89.64       99.62      7.52 o 
   0  10   1      288.48      295.39      8.15 o 
   1  10   1      946.86      972.41     20.03 o 
   2  10   1       20.96       21.14      4.02 o 
   3  10   1       14.56       11.72      5.21 o 
   4  10   1       57.41       70.21      6.73 o 
   5  10   1        3.24       -2.76      6.87 o 
   6  10   1        6.79       14.80      4.32 o 
  -5  11   1       37.43       45.52      9.12 o 
  -4  11   1        1.42       -4.52      5.67 o 
  -3  11   1      187.26      212.89      9.57 o 
  -2  11   1       72.24       65.29      4.58 o 
  -1  11   1      563.61      582.96     17.49 o 
   0  11   1       17.50       11.52      4.95 o 
   1  11   1      197.02      199.21      9.52 o 
   2  11   1       36.89       34.90      4.20 o 
   3  11   1       56.49       66.69      6.35 o 
   4  11   1       17.10       21.48      7.26 o 
   5  11   1      251.43      261.38      9.91 o 
  -5  12   1       24.87       24.23      2.83 o 
  -4  12   1      107.78      118.40      7.21 o 
  -3  12   1       58.27       51.66      5.47 o 
  -2  12   1       75.57       88.53      8.03 o 
  -1  12   1      176.64      181.48      9.06 o 
   0  12   1     1845.11     2030.29     51.91 o 
   1  12   1       11.67       12.00      3.54 o 
   2  12   1      553.86      636.79     18.74 o 
   3  12   1       24.28       15.14      5.06 o 
   4  12   1       60.74       71.23      6.41 o 
   5  12   1        6.47        5.50      2.64 o 
  -4  13   1        8.41        4.38      2.82 o 
  -3  13   1      143.06      164.41     13.65 o 
  -2  13   1       41.29       43.73      9.55 o 
  -1  13   1      357.34      398.09     17.51 o 
   0  13   1       17.87       22.27      6.99 o 
   1  13   1       49.98       58.69      8.76 o 
   2  13   1       99.60      107.03      7.03 o 
   3  13   1       70.72       82.01      6.26 o 
   4  13   1       81.04       84.91      4.72 o 
  -4  14   1      148.18      181.21     10.11 o 
  -3  14   1       10.03       10.35      5.82 o 
  -2  14   1      168.77      200.88     14.44 o 
  -1  14   1        4.10        6.03      5.49 o 
   0  14   1      141.00      163.87     10.20 o 
   1  14   1       69.67       73.11      9.16 o 
   2  14   1      106.16      105.06      7.61 o 
   3  14   1       25.59       24.81      2.92 o 
   4  14   1        7.03        9.99      3.30 o 
  -3  15   1       32.14       29.66      4.06 o 
  -2  15   1      103.77      118.70      9.17 o 
  -1  15   1       39.08       43.77      7.14 o 
   0  15   1       42.67       41.38      5.21 o 
   1  15   1      113.47      120.49     10.17 o 
   2  15   1       99.88       98.60      8.27 o 
   3  15   1      182.92      183.19     10.02 o 
   1  16   1        8.12        6.73      3.16 o 
  -6   0   2        0.87        1.43     10.68 o 
  -4   0   2     1760.37     1776.94     66.69 o 
  -2   0   2      354.47      303.28     14.16 o 
   0   0   2      196.28      371.19     16.40 o 
   2   0   2      832.63      783.93     29.59 o 
   4   0   2       49.94       58.81     15.23 o 
   6   0   2       81.62       86.18     12.34 o 
   8   0   2       29.33       23.12      4.55 o 
  -7   1   2      160.12      171.13      8.82 o 
  -6   1   2       56.45       62.97      7.45 o 
  -5   1   2      439.78      442.00     14.46 o 
  -4   1   2      174.66      175.34     15.21 o 
  -3   1   2     2068.39     1939.11     42.54 o 
  -2   1   2      248.73      230.79      9.32 o 
  -1   1   2    25535.27    25428.70    417.01 o 
   0   1   2       69.69       71.35      3.50 o 
   1   1   2     9728.98    10975.47    403.70 o 
   2   1   2       53.99       51.58      4.63 o 
   3   1   2      637.75      515.08     18.23 o 
   4   1   2      497.83      590.14     31.61 o 
   5   1   2      891.66      877.60     18.10 o 
   6   1   2       43.66       51.99      7.86 o 
   7   1   2       51.43       62.79      7.57 o 
   8   1   2        0.08       -3.83      3.83 o 
  -7   2   2       31.42       26.83      5.10 o 
  -6   2   2        0.63        0.80     13.27 o 
  -5   2   2       31.60       35.42      5.39 o 
  -4   2   2       10.15       14.97      7.67 o 
  -3   2   2       34.25       49.25      6.80 o 
  -2   2   2       42.18       41.32      5.44 o 
  -1   2   2     9542.47     9000.61    167.79 o 
   0   2   2     1053.25     1213.87     32.96 o 
   1   2   2     4540.25     4451.80     72.21 o 
   2   2   2      632.50      564.82     22.97 o 
   3   2   2       65.49       72.21      8.15 o 
   4   2   2     1059.33     1084.96     54.58 o 
   5   2   2       84.30       79.24      5.08 o 
   6   2   2      160.77      163.73      9.11 o 
   7   2   2        1.01       11.03      6.26 o 
  -7   3   2      424.07      471.58     15.66 o 
  -6   3   2       76.24       89.58      7.91 o 
  -5   3   2     1977.51     1979.68     45.97 o 
  -4   3   2      202.39      198.47     19.52 o 
  -3   3   2     4074.10     3814.22     79.64 o 
  -2   3   2        9.61        8.07      3.70 o 
  -1   3   2      829.51      736.72     27.53 o 
   0   3   2       88.99       95.07      4.07 o 
   1   3   2     2425.42     2403.66     47.74 o 
   2   3   2       14.35       14.92      6.39 o 
   3   3   2     3662.83     3536.00     85.89 o 
   4   3   2      275.24      298.22     21.66 o 
   5   3   2      658.44      623.32     17.90 o 
   6   3   2       12.97       25.92      5.23 o 
   7   3   2      281.91      316.41     14.99 o 
  -7   4   2       11.89       23.17      5.06 o 
  -6   4   2        2.39        5.39      5.81 o 
  -5   4   2      115.10      110.22      7.20 o 
  -4   4   2      696.84      688.15     37.10 o 
  -3   4   2       96.12      100.94     11.69 o 
  -2   4   2        6.65        3.47      5.62 o 
  -1   4   2     2337.26     2236.25     41.91 o 
   0   4   2     2513.21     2210.07     51.91 o 
   1   4   2      853.18      862.62     21.54 o 
   2   4   2     4342.60     4114.44    102.10 o 
   3   4   2       21.06       18.17      7.42 o 
   4   4   2     1516.61     1344.58     50.49 o 
   5   4   2       15.19       13.88      4.40 o 
   6   4   2      868.34      816.07     21.32 o 
   7   4   2        0.11       -3.18      5.58 o 
  -7   5   2      233.93      232.65     11.29 o 
  -6   5   2        0.11       10.11      8.87 o 
  -5   5   2     1344.73     1321.37     36.33 o 
  -4   5   2       37.06       28.84      6.40 o 
  -3   5   2     3544.27     3280.27     94.33 o 
  -2   5   2      630.93      636.88     29.65 o 
  -1   5   2     1167.15     1051.37     26.22 o 
   0   5   2       80.72       73.37      4.13 o 
   1   5   2     4413.74     4393.12     85.04 o 
   2   5   2      281.45      229.29     12.91 o 
   3   5   2     3758.30     3665.21    102.60 o 
   4   5   2      306.03      328.69     10.67 o 
   5   5   2      357.95      358.91     11.93 o 
   6   5   2       29.01       38.88      6.57 o 
   7   5   2      159.77      167.56      9.84 o 
  -7   6   2        0.19       -6.28      7.45 o 
  -6   6   2        6.11        8.81      5.88 o 
  -5   6   2        0.68       -0.16      3.94 o 
  -4   6   2       38.26       42.60      4.03 o 
  -3   6   2      251.27      240.77     21.86 o 
  -2   6   2      500.70      477.13     17.92 o 
  -1   6   2     1270.56     1318.11     34.47 o 
   0   6   2      393.47      366.67     13.16 o 
   1   6   2      267.81      263.66     14.12 o 
   2   6   2      671.13      679.41     29.25 o 
   3   6   2        2.88        1.51      9.20 o 
   4   6   2       22.53       14.33      4.79 o 
   5   6   2       18.92        0.54      7.12 o 
   6   6   2      195.84      196.59     10.21 o 
   7   6   2        2.73        6.47      7.31 o 
  -7   7   2       67.88       74.01      9.44 o 
  -6   7   2        1.75       -3.99      9.02 o 
  -5   7   2      164.84      162.39      8.49 o 
  -4   7   2      199.31      179.48      7.75 o 
  -3   7   2     1354.39     1378.69     41.65 o 
  -2   7   2      234.61      239.83     12.33 o 
  -1   7   2    11628.32    11460.47    267.06 o 
   0   7   2       36.28       30.53      4.50 o 
   1   7   2     3278.75     3143.84     78.17 o 
   2   7   2      267.73      258.67     19.35 o 
   3   7   2      895.57      798.71     22.62 o 
   4   7   2        3.97       -2.20      4.24 o 
   5   7   2      233.04      212.76     13.29 o 
   6   7   2       11.47        9.68      6.91 o 
   7   7   2       17.61       11.46      5.86 o 
  -6   8   2       20.83       33.52      6.57 o 
  -5   8   2       88.00       91.14      5.78 o 
  -4   8   2      451.62      463.20     13.74 o 
  -3   8   2        4.56        2.51      5.39 o 
  -2   8   2      398.60      397.21     33.42 o 
  -1   8   2      916.51      973.56     31.15 o 
   0   8   2       41.75       39.05      4.84 o 
   1   8   2       58.14       72.55     11.52 o 
   2   8   2        7.11       21.42     10.73 o 
   3   8   2       59.39       60.76      6.41 o 
   4   8   2       15.87       17.14      7.70 o 
   5   8   2        0.94      -13.15     13.15 o 
   6   8   2       15.18       16.83      6.44 o 
  -6   9   2       13.52       20.82      3.76 o 
  -5   9   2      185.06      209.75     17.23 o 
  -4   9   2       51.66       51.81      5.02 o 
  -3   9   2      270.23      306.12      9.97 o 
  -2   9   2       20.05       23.02      5.88 o 
  -1   9   2     1993.01     2116.32     56.95 o 
   0   9   2        0.69        0.08      3.45 o 
   1   9   2      404.44      369.00     19.55 o 
   2   9   2        1.42       -0.08      3.88 o 
   3   9   2      194.34      168.18     10.16 o 
   4   9   2      304.31      326.76     17.48 o 
   5   9   2      258.94      251.11     14.58 o 
   6   9   2       68.69       73.71      8.01 o 
  -6  10   2        0.54       -3.30      5.64 o 
  -5  10   2        5.98        3.71      3.80 o 
  -4  10   2        0.73        1.71      3.64 o 
  -3  10   2      453.43      478.59     15.47 o 
  -2  10   2        1.69        1.48      4.61 o 
  -1  10   2       52.26       49.02      4.62 o 
   0  10   2       58.35       62.74      3.97 o 
   1  10   2       49.19       48.56      3.79 o 
   2  10   2      237.13      229.52      9.52 o 
   3  10   2      104.33       99.19      7.58 o 
   4  10   2      368.50      397.15     16.94 o 
   5  10   2       24.58        9.08     13.12 o 
   6  10   2       58.99       59.72      3.99 o 
  -5  11   2      404.56      414.86     15.99 o 
  -4  11   2        3.84        1.93      4.97 o 
  -3  11   2      319.55      356.76     12.64 o 
  -2  11   2        2.42        3.40      4.38 o 
  -1  11   2       34.47       43.52      4.77 o 
   0  11   2      102.23      102.28      5.63 o 
   1  11   2      354.34      376.35     10.57 o 
   2  11   2        3.38       -2.57      3.82 o 
   3  11   2      425.52      443.47     13.53 o 
   4  11   2       27.70       29.33     12.14 o 
   5  11   2      150.01      157.11      7.41 o 
  -5  12   2        1.49       -3.76      5.51 o 
  -4  12   2       81.63       88.30     10.06 o 
  -3  12   2        5.96       -6.82      8.57 o 
  -2  12   2        4.34        6.77      5.24 o 
  -1  12   2       37.67       27.15      4.59 o 
   0  12   2      313.93      359.43     13.99 o 
   1  12   2        5.07        7.63      4.21 o 
   2  12   2      288.09      305.88     10.40 o 
   3  12   2        0.75       -1.86      5.13 o 
   4  12   2      326.42      366.24     12.68 o 
   5  12   2        1.51        1.17      2.55 o 
  -4  13   2       20.99       19.47      5.38 o 
  -3  13   2      471.00      535.59     27.77 o 
  -2  13   2      119.77      137.62     13.33 o 
  -1  13   2      255.93      303.84     14.60 o 
   0  13   2      218.41      239.33     10.65 o 
   1  13   2      811.49      863.01     21.13 o 
   2  13   2       81.00       85.60      6.42 o 
   3  13   2      346.47      362.65     12.41 o 
   4  13   2        3.69        6.13      3.02 o 
  -4  14   2        1.83        7.26      3.01 o 
  -3  14   2      270.27      302.33     16.76 o 
  -2  14   2       25.44       28.63      7.40 o 
  -1  14   2       38.05       48.26      8.66 o 
   0  14   2       41.82       47.59      6.64 o 
   1  14   2        0.15       -0.10      5.30 o 
   2  14   2        3.51        7.11      3.35 o 
   3  14   2        8.54       15.82      2.93 o 
  -2  15   2       41.92       45.49      5.96 o 
  -1  15   2      398.25      443.01     22.52 o 
   0  15   2       10.41       14.51      4.14 o 
   1  15   2      154.14      177.06     12.20 o 
   2  15   2       23.68       31.69      5.43 o 
   3  15   2       29.12       31.98      3.81 o 
  -6   0   3     1483.33     1594.92     58.93 o 
  -4   0   3     2859.53     2911.14    123.35 o 
  -2   0   3     1137.97     1036.69     30.82 o 
   0   0   3    28598.21    46590.84   1301.02 o 
   2   0   3     6044.33     5581.15    142.72 o 
   4   0   3     4530.54     4364.11    168.16 o 
   6   0   3     1197.63     1270.45     59.47 o 
  -7   1   3       87.94       98.58      7.64 o 
  -6   1   3        6.76       31.94      7.03 o 
  -5   1   3      803.06      823.09     22.72 o 
  -4   1   3      116.27      117.46     15.60 o 
  -3   1   3     4198.33     3785.50     71.65 o 
  -2   1   3      587.96      560.31     16.94 o 
  -1   1   3      226.15      241.28      9.20 o 
   0   1   3      961.05     1586.61     42.56 o 
   1   1   3     3147.93     3646.38    127.63 o 
   2   1   3     2875.86     2961.03     71.40 o 
   3   1   3       23.12       27.03      7.61 o 
   4   1   3       51.39       46.50     15.06 o 
   5   1   3       40.35       50.81      5.37 o 
   6   1   3        2.75       18.95      5.88 o 
   7   1   3       21.76       24.64      5.85 o 
  -7   2   3        1.20       10.16      4.19 o 
  -6   2   3      288.67      315.63     18.59 o 
  -5   2   3      344.53      363.58     13.01 o 
  -4   2   3     1932.75     1819.72     63.35 o 
  -3   2   3      832.07      751.09     24.43 o 
  -2   2   3     2147.22     1882.06     46.27 o 
  -1   2   3     2627.67     2468.64     83.19 o 
   0   2   3     7729.45     9784.45    277.97 o 
   1   2   3     2119.91     2277.00     51.83 o 
   2   2   3     2622.27     2507.69     55.31 o 
   3   2   3      239.20      234.45     16.23 o 
   4   2   3     2215.27     2169.40     86.00 o 
   5   2   3      192.81      163.02      8.90 o 
   6   2   3      463.69      472.87     20.57 o 
   7   2   3        5.85        3.75      6.68 o 
  -7   3   3      214.39      243.80     10.00 o 
  -6   3   3        3.99        4.12     12.77 o 
  -5   3   3       19.06       20.78      4.87 o 
  -4   3   3       31.58       37.15     13.70 o 
  -3   3   3       63.73       64.14      7.76 o 
  -2   3   3      152.62      122.34      9.06 o 
  -1   3   3      499.68      450.08     13.99 o 
   0   3   3     1136.67     1169.80     29.39 o 
   1   3   3       39.67       36.23      4.02 o 
   2   3   3     1171.20     1162.67     29.83 o 
   3   3   3       35.57       27.33      7.87 o 
   4   3   3       25.66       18.87     13.25 o 
   5   3   3        7.34       12.47      5.26 o 
   6   3   3        5.46       13.19      4.97 o 
   7   3   3       59.85       61.52      6.77 o 
  -7   4   3       21.80       21.50      7.68 o 
  -6   4   3       36.01       50.57     14.63 o 
  -5   4   3       34.34       29.53      5.50 o 
  -4   4   3      757.58      655.50     25.66 o 
  -3   4   3        3.66        5.70      6.33 o 
  -2   4   3     5875.84     5143.49     95.17 o 
  -1   4   3      209.23      191.68      8.53 o 
   0   4   3     1048.53      879.32     21.03 o 
   1   4   3       40.13       44.52      5.41 o 
   2   4   3     2334.84     2299.82     58.84 o 
   3   4   3       55.08       66.82      9.91 o 
   4   4   3      567.02      551.97     30.99 o 
   5   4   3        1.45        4.90      4.57 o 
   6   4   3       78.02       86.56      6.40 o 
   7   4   3        0.79        2.09      5.66 o 
  -7   5   3       83.07       98.09     12.14 o 
  -6   5   3       57.31       68.03      8.65 o 
  -5   5   3       59.18       59.28      6.35 o 
  -4   5   3      213.55      198.31      7.14 o 
  -3   5   3       15.56       15.70      4.56 o 
  -2   5   3      353.91      319.63     13.14 o 
  -1   5   3      969.22      858.93     28.55 o 
   0   5   3       60.06       61.33      4.19 o 
   1   5   3       26.95       31.66      5.97 o 
   2   5   3     1322.94     1258.42     40.69 o 
   3   5   3       50.19       36.82      9.16 o 
   4   5   3       11.82       14.97      3.36 o 
   5   5   3       50.51       49.54      5.17 o 
   6   5   3        0.69        7.23      4.47 o 
   7   5   3       33.75       29.34      5.12 o 
  -7   6   3       50.75       55.30      7.07 o 
  -6   6   3      250.62      268.77     14.20 o 
  -5   6   3      243.84      252.28     11.49 o 
  -4   6   3      366.57      350.26     10.45 o 
  -3   6   3       26.19       17.85      9.06 o 
  -2   6   3     4902.80     4862.23    105.68 o 
  -1   6   3      660.56      694.51     22.22 o 
   0   6   3     2505.20     2361.13     54.84 o 
   1   6   3      317.16      309.33     16.99 o 
   2   6   3     4835.75     4542.12    105.98 o 
   3   6   3       64.03       72.91     12.11 o 
   4   6   3      605.64      564.87     16.58 o 
   5   6   3      183.31      159.51     10.60 o 
   6   6   3      338.03      321.11     13.11 o 
   7   6   3       40.83       59.83      8.68 o 
  -7   7   3       10.37        9.06      3.23 o 
  -6   7   3        1.24       -5.68      5.68 o 
  -5   7   3      610.68      658.59     25.38 o 
  -4   7   3       15.95       17.56      4.05 o 
  -3   7   3     1117.49     1086.73     35.28 o 
  -2   7   3        0.59        9.48      8.22 o 
  -1   7   3      383.37      356.57     14.59 o 
   0   7   3       93.33      106.17      7.17 o 
   1   7   3      174.93      164.81     14.05 o 
   2   7   3      100.65       97.90     14.70 o 
   3   7   3        0.72        0.17      4.83 o 
   4   7   3        4.75        3.05      4.64 o 
   5   7   3        0.00       -6.10      6.10 o 
   6   7   3        3.32        3.56      6.51 o 
   7   7   3        4.34        8.28      5.33 o 
  -6   8   3      835.38      905.82     24.84 o 
  -5   8   3      132.04      128.74      8.37 o 
  -4   8   3      357.48      375.21     11.87 o 
  -3   8   3      131.82      125.23      5.88 o 
  -2   8   3      791.70      862.22     34.93 o 
  -1   8   3      523.07      532.17     22.57 o 
   0   8   3     1539.53     1556.41     36.33 o 
   1   8   3       26.20       12.59      8.87 o 
   2   8   3     2144.22     1976.33     71.63 o 
   3   8   3       22.05       21.51      6.88 o 
   4   8   3      858.60      777.55     43.32 o 
   5   8   3       44.95       18.40      7.88 o 
   6   8   3      679.40      642.81     24.15 o 
  -6   9   3       17.49       16.84      4.38 o 
  -5   9   3      270.59      314.19     11.91 o 
  -4   9   3       34.65       36.80      4.65 o 
  -3   9   3      297.60      304.60     12.10 o 
  -2   9   3       25.01       24.42      5.45 o 
  -1   9   3       81.87       87.54      6.72 o 
   0   9   3       70.67       66.27      7.60 o 
   1   9   3      107.34      104.87      5.23 o 
   2   9   3      440.96      413.21     13.34 o 
   3   9   3        9.18        7.34      6.17 o 
   4   9   3        9.83        9.45      7.93 o 
   5   9   3       36.77       18.32     36.18 o 
   6   9   3        0.10       -4.95      5.06 o 
  -6  10   3      110.64      103.83      7.01 o 
  -5  10   3       12.91       15.67      3.47 o 
  -4  10   3      418.77      467.42     11.84 o 
  -3  10   3       41.80       46.57      4.48 o 
  -2  10   3      216.26      225.64     10.75 o 
  -1  10   3      765.34      820.93     21.15 o 
   0  10   3      823.38      808.94     21.64 o 
   1  10   3      276.90      291.89      8.53 o 
   2  10   3      297.71      280.42      8.80 o 
   3  10   3        5.07        4.41      5.29 o 
   4  10   3      557.83      522.82     22.75 o 
   5  10   3        1.87       -7.03      7.03 o 
   6  10   3      139.29      132.93      7.77 o 
  -5  11   3        4.40        6.18      2.72 o 
  -4  11   3       17.42       27.33      5.28 o 
  -3  11   3       19.43       16.68      5.02 o 
  -2  11   3      103.57       95.67      7.15 o 
  -1  11   3      125.85      137.57      5.97 o 
   0  11   3       46.33       51.48      4.85 o 
   1  11   3       35.47       40.22      4.11 o 
   2  11   3       30.25       30.97      4.61 o 
   3  11   3       19.06       17.18      4.61 o 
   4  11   3        6.52        3.48      4.98 o 
   5  11   3        2.12        0.98      3.48 o 
  -5  12   3        1.20       -2.65      3.92 o 
  -4  12   3      263.16      295.27     17.93 o 
  -3  12   3        4.17        1.99      5.41 o 
  -2  12   3      452.52      476.41     16.40 o 
  -1  12   3        2.33        5.27      5.16 o 
   0  12   3      860.16      914.82     22.55 o 
   1  12   3       88.54       93.94      6.52 o 
   2  12   3      253.71      276.41      9.88 o 
   3  12   3       36.70       43.19      6.28 o 
   4  12   3      191.10      202.28     10.63 o 
   5  12   3       10.68       13.50      3.08 o 
  -4  13   3       21.35       29.62      5.77 o 
  -3  13   3       43.67       51.13      8.27 o 
  -2  13   3       19.74       14.44      7.01 o 
  -1  13   3       67.27       83.25      9.23 o 
   0  13   3        3.68       -0.31      4.74 o 
   1  13   3       16.26       15.38      4.07 o 
   2  13   3       35.23       38.99      6.66 o 
   3  13   3        0.39        0.80      5.42 o 
   4  13   3        0.29        1.75      3.12 o 
  -3  14   3       29.83       39.16      5.67 o 
  -2  14   3      201.86      203.18     13.65 o 
  -1  14   3       31.12       26.49      5.18 o 
   0  14   3      286.29      320.42     12.07 o 
   1  14   3        9.99        8.91      4.19 o 
   2  14   3      246.55      266.25      9.47 o 
   3  14   3       28.64       29.82      3.21 o 
  -2  15   3       24.17       13.69      4.14 o 
  -1  15   3        1.51        5.02      4.53 o 
   0  15   3        0.35       -5.39      5.39 o 
   1  15   3       10.00        8.24      3.56 o 
   2  15   3        0.67        4.75      2.90 o 
  -6   0   4      154.76      171.92     14.96 o 
  -4   0   4     1173.67     1232.00     71.44 o 
  -2   0   4     7456.13     6356.71    304.26 o 
   0   0   4    16630.14    27482.68    780.50 o 
   2   0   4     2214.57     2047.27     86.27 o 
   4   0   4      768.32      755.59     53.43 o 
   6   0   4      438.66      369.47     25.53 o 
  -7   1   4        6.60        3.95      3.07 o 
  -6   1   4        0.01       13.71      7.60 o 
  -5   1   4     1719.85     1793.03     42.53 o 
  -4   1   4        8.08       11.86      9.85 o 
  -3   1   4     4442.81     4258.18     97.52 o 
  -2   1   4      164.08      140.23      4.86 o 
  -1   1   4     3383.03     3506.63    198.27 o 
   0   1   4      699.73     1120.98     38.36 o 
   1   1   4     5666.89     7321.88    407.11 o 
   2   1   4      896.30      850.59     26.52 o 
   3   1   4      535.28      473.03     25.23 o 
   4   1   4      237.38      204.76     19.35 o 
   5   1   4      583.69      585.51     17.16 o 
   6   1   4        0.66       10.82      6.49 o 
   7   1   4      273.48      300.84     20.20 o 
  -7   2   4      267.48      262.04     17.65 o 
  -6   2   4      346.00      373.66     17.57 o 
  -5   2   4      846.11      842.95     20.59 o 
  -4   2   4     1765.66     1741.35     62.60 o 
  -3   2   4        0.23        1.63      2.55 o 
  -2   2   4     1667.55     1386.83     27.83 o 
  -1   2   4      901.81      864.23     44.10 o 
   0   2   4     3732.55     4671.06    138.94 o 
   1   2   4     4933.43     5833.65    311.53 o 
   2   2   4     2188.94     2080.66     46.80 o 
   3   2   4      705.25      848.65     28.48 o 
   4   2   4      661.91      630.73     42.11 o 
   5   2   4      169.30      157.25      8.12 o 
   6   2   4      130.84      147.59     10.77 o 
   7   2   4       64.21       80.25      6.89 o 
  -7   3   4        8.32       10.67      5.24 o 
  -6   3   4        0.06        8.68      6.71 o 
  -5   3   4      206.08      228.75     16.42 o 
  -4   3   4       81.02       45.44     16.05 o 
  -3   3   4      225.36      244.69     10.77 o 
  -2   3   4      151.23      134.00      6.24 o 
  -1   3   4      402.39      389.08     17.13 o 
   0   3   4      260.99      300.85     11.57 o 
   1   3   4      946.25      973.83     30.04 o 
   2   3   4      614.53      554.53     32.76 o 
   3   3   4     2940.44     2682.54     64.95 o 
   4   3   4      252.47      194.57     24.96 o 
   5   3   4      878.32      799.24     21.58 o 
   6   3   4        1.59       12.73      5.89 o 
   7   3   4      104.57      112.94      7.79 o 
  -7   4   4        6.41        4.58      8.70 o 
  -6   4   4     1991.07     2108.12     66.93 o 
  -5   4   4       34.64       35.09      5.85 o 
  -4   4   4     1899.72     1702.39     39.52 o 
  -3   4   4       25.02       27.86      4.33 o 
  -2   4   4      576.35      533.24     17.87 o 
  -1   4   4      312.51      305.03     16.59 o 
   0   4   4      379.21      370.73     17.77 o 
   1   4   4        5.09       11.95      3.94 o 
   2   4   4     1591.24     1513.05     58.42 o 
   3   4   4       63.28       70.13     10.61 o 
   4   4   4      472.64      407.06     10.19 o 
   5   4   4       26.40       24.01      6.06 o 
   6   4   4     1442.23     1423.28     45.95 o 
   7   4   4        4.63       -0.82      4.23 o 
  -7   5   4       19.77       23.57      7.78 o 
  -6   5   4        9.74       13.96      6.85 o 
  -5   5   4      226.48      219.19     10.60 o 
  -4   5   4        2.25       10.29      5.74 o 
  -3   5   4       88.19       93.92      7.30 o 
  -2   5   4      436.12      382.33     16.12 o 
  -1   5   4      793.89      769.02     21.11 o 
   0   5   4      275.98      273.22      9.72 o 
   1   5   4     1554.55     1455.13     40.24 o 
   2   5   4      149.59      142.46     14.62 o 
   3   5   4     1968.87     1789.19     58.08 o 
   4   5   4       71.86       69.32      4.84 o 
   5   5   4      389.05      372.37     14.10 o 
   6   5   4        2.45        6.33      4.38 o 
   7   5   4       60.58       80.08      9.20 o 
  -7   6   4      112.21      110.59      5.36 o 
  -6   6   4      435.35      486.31     29.57 o 
  -5   6   4      255.41      268.02     11.65 o 
  -4   6   4      527.87      515.34     17.66 o 
  -3   6   4       11.05        5.94      4.73 o 
  -2   6   4     4397.17     4302.98    106.80 o 
  -1   6   4     1129.36     1020.59     39.22 o 
   0   6   4     2275.44     2131.03     45.81 o 
   1   6   4     2072.82     1994.97     62.69 o 
   2   6   4     1291.88     1218.53     48.32 o 
   3   6   4       12.98        6.89     10.10 o 
   4   6   4      286.80      264.91      9.24 o 
   5   6   4       64.08       63.52      5.68 o 
   6   6   4       82.78       80.23      5.48 o 
   7   6   4       18.87       23.46      5.77 o 
  -7   7   4       26.03       19.74      5.52 o 
  -6   7   4       28.23       32.48     11.20 o 
  -5   7   4      528.44      554.29     17.58 o 
  -4   7   4      158.44      157.41      7.51 o 
  -3   7   4     1547.32     1583.65     35.31 o 
  -2   7   4      502.95      516.14     21.81 o 
  -1   7   4     1623.36     1516.45     41.74 o 
   0   7   4        2.49        0.67      6.49 o 
   1   7   4      973.08      971.16     41.80 o 
   2   7   4       27.63       22.65      9.39 o 
   3   7   4      183.50      189.24     10.29 o 
   4   7   4       38.96       29.25      5.38 o 
   5   7   4      103.65      109.66      7.86 o 
   6   7   4       22.27       25.61      6.34 o 
  -6   8   4       16.76       18.92      3.97 o 
  -5   8   4        1.53       -2.84      7.63 o 
  -4   8   4      116.86      123.64      5.71 o 
  -3   8   4        2.67        1.80      3.32 o 
  -2   8   4     2643.18     2704.92     66.33 o 
  -1   8   4        4.94        6.57      5.63 o 
   0   8   4     1740.32     1651.34     78.23 o 
   1   8   4       44.41       46.46     11.55 o 
   2   8   4      818.15      756.86     23.03 o 
   3   8   4       10.70        4.69      5.39 o 
   4   8   4      242.59      247.61     15.31 o 
   5   8   4       95.06       86.71      9.79 o 
   6   8   4      148.31      130.34      8.88 o 
  -6   9   4        1.08        0.89      2.78 o 
  -5   9   4      414.40      443.07     12.61 o 
  -4   9   4        1.65       -3.19      3.88 o 
  -3   9   4      833.14      858.78     21.84 o 
  -2   9   4       71.28       65.87      4.18 o 
  -1   9   4      396.88      380.09      9.65 o 
   0   9   4      291.73      290.15     10.45 o 
   1   9   4      267.13      243.20      8.27 o 
   2   9   4      182.91      168.31      9.60 o 
   3   9   4      231.86      232.59     32.43 o 
   4   9   4       82.59       82.34     10.91 o 
   5   9   4      218.73      198.07     23.05 o 
   6   9   4       34.71       24.17      4.58 o 
  -6  10   4       87.52       91.25      6.88 o 
  -5  10   4      222.53      242.80      7.79 o 
  -4  10   4      336.49      360.62     10.75 o 
  -3  10   4       73.19       73.46      6.16 o 
  -2  10   4       62.96       62.02      6.59 o 
  -1  10   4       89.37       87.06      4.82 o 
   0  10   4      277.11      267.27      9.03 o 
   1  10   4      155.90      158.59      6.06 o 
   2  10   4      226.82      226.10     16.80 o 
   3  10   4        5.97       10.06      8.49 o 
   4  10   4      208.77      240.39     11.22 o 
   5  10   4       86.37       87.01     14.91 o 
   6  10   4       22.10       13.07      3.08 o 
  -5  11   4       25.02       26.58      3.58 o 
  -4  11   4       21.12       21.42      5.01 o 
  -3  11   4        6.37        8.97      4.72 o 
  -2  11   4      101.95       89.45      5.43 o 
  -1  11   4       81.05       79.46      5.48 o 
   0  11   4      100.99      113.29      6.25 o 
   1  11   4      318.64      316.14     10.72 o 
   2  11   4       91.01       91.81      6.02 o 
   3  11   4      562.13      577.83     16.17 o 
   4  11   4       48.73       51.02      5.67 o 
   5  11   4      226.38      222.53     10.26 o 
  -5  12   4       21.85       26.48      4.07 o 
  -4  12   4      475.66      503.37     19.17 o 
  -3  12   4      102.98      110.63      8.54 o 
  -2  12   4       32.38       36.90      6.74 o 
  -1  12   4       80.17       80.73      5.48 o 
   0  12   4      260.95      299.11     10.27 o 
   1  12   4       71.86       79.34      5.74 o 
   2  12   4      111.74      110.46      7.47 o 
   3  12   4       10.94       16.28      5.15 o 
   4  12   4       63.02       69.97      7.44 o 
   5  12   4        3.27        2.97      3.00 o 
  -4  13   4       35.59       47.10      5.61 o 
  -3  13   4        5.24        7.77      7.00 o 
  -2  13   4       58.42       63.93      6.98 o 
  -1  13   4      122.85      120.79      7.32 o 
   0  13   4        5.89        8.98      3.69 o 
   1  13   4      242.61      251.15      8.86 o 
   2  13   4        4.59        4.98      4.51 o 
   3  13   4      121.31      133.44      6.79 o 
   4  13   4        0.44        5.53      2.53 o 
  -3  14   4        3.46        9.41      4.24 o 
  -2  14   4      319.98      340.97     17.36 o 
  -1  14   4       93.27       93.21      6.99 o 
   0  14   4      311.21      341.03     11.73 o 
   1  14   4      156.37      170.00      7.43 o 
   2  14   4      103.12      107.76      5.70 o 
   3  14   4       43.03       50.46      3.51 o 
  -2  15   4       59.12       55.87      5.00 o 
  -1  15   4       49.34       49.18      5.79 o 
   0  15   4        2.70        2.75      4.91 o 
   1  15   4       41.50       42.41      4.27 o 
   2  15   4        0.65        2.59      2.46 o 
  -6   0   5      180.65      203.40     12.29 o 
  -4   0   5     1235.54     1193.37     73.64 o 
  -2   0   5      584.02      578.92     27.48 o 
   0   0   5       45.17       52.62      8.41 o 
   2   0   5      536.43      520.94     58.90 o 
   4   0   5     1361.48     1387.18     78.31 o 
   6   0   5        5.54        0.85     10.78 o 
  -7   1   5      192.76      185.11      7.59 o 
  -6   1   5       19.63       26.87      5.49 o 
  -5   1   5       58.07       63.27      6.14 o 
  -4   1   5      319.54      303.23     28.88 o 
  -3   1   5      671.19      512.91     27.31 o 
  -2   1   5     2181.43     1920.17    101.34 o 
  -1   1   5      713.41      841.60     38.80 o 
   0   1   5      106.04      141.14      9.65 o 
   1   1   5     1190.78     1773.06     41.87 o 
   2   1   5       63.65       67.16      7.57 o 
   3   1   5     2962.25     2718.14     79.51 o 
   4   1   5        8.95        2.60     13.03 o 
   5   1   5      962.97      954.36     29.27 o 
   6   1   5        5.44       10.48     10.53 o 
   7   1   5      112.49      141.71     12.54 o 
  -7   2   5       78.25       78.18      6.44 o 
  -6   2   5       37.31       31.57      5.22 o 
  -5   2   5      243.60      261.05     16.35 o 
  -4   2   5       51.10       38.56     14.74 o 
  -3   2   5     1984.09     2021.97     63.95 o 
  -2   2   5       20.08       18.69      2.69 o 
  -1   2   5       77.18       52.98      6.02 o 
   0   2   5        0.82       -0.22      4.02 o 
   1   2   5     3379.28     4285.97    254.59 o 
   2   2   5        2.98        4.08      4.84 o 
   3   2   5      868.30      919.51     56.93 o 
   4   2   5      152.93      162.16     22.77 o 
   5   2   5        0.26        9.10      4.77 o 
   6   2   5       83.62      102.97      7.50 o 
   7   2   5        4.67        0.14      5.93 o 
  -7   3   5      205.81      216.52     15.46 o 
  -6   3   5       48.27       40.94      7.09 o 
  -5   3   5     2428.66     2450.09     61.62 o 
  -4   3   5      352.12      354.19     19.05 o 
  -3   3   5     5636.54     5123.94    109.05 o 
  -2   3   5     1900.58     1716.83     62.95 o 
  -1   3   5     8775.38     7833.87    206.68 o 
   0   3   5       27.64       22.44      5.05 o 
   1   3   5     9276.93     9629.67    263.24 o 
   2   3   5      149.98      170.00     14.39 o 
   3   3   5     1866.95     1863.34     76.38 o 
   4   3   5        5.49        9.13      4.70 o 
   5   3   5      526.41      525.07     17.77 o 
   6   3   5       11.75       26.23      5.52 o 
   7   3   5      260.39      252.53     16.19 o 
  -7   4   5        3.45       -1.95      6.49 o 
  -6   4   5        3.41       -2.10      6.19 o 
  -5   4   5       88.19      101.72     10.18 o 
  -4   4   5      282.31      266.34     11.65 o 
  -3   4   5        0.49       -0.57      5.57 o 
  -2   4   5      436.64      404.67     18.94 o 
  -1   4   5      122.39      132.64     11.71 o 
   0   4   5      168.47      160.72      8.94 o 
   1   4   5       60.46       48.43      7.79 o 
   2   4   5       28.15       21.47      7.61 o 
   3   4   5        0.31       -4.18      8.07 o 
   4   4   5      116.72      135.49      6.71 o 
   5   4   5       17.79       15.46      4.33 o 
   6   4   5      235.34      225.81      9.39 o 
   7   4   5        4.55        1.21      3.27 o 
  -7   5   5      176.23      179.43      8.61 o 
  -6   5   5        5.56        3.87      9.93 o 
  -5   5   5     2102.71     2227.06     56.73 o 
  -4   5   5      114.37      109.04      7.87 o 
  -3   5   5     4284.89     4057.47    107.45 o 
  -2   5   5      550.31      556.33     23.44 o 
  -1   5   5     8363.58     7707.69    173.65 o 
   0   5   5      200.14      224.71     14.59 o 
   1   5   5     6863.22     6616.43    211.62 o 
   2   5   5       26.29       24.78      8.79 o 
   3   5   5     1197.98     1105.40     43.75 o 
   4   5   5      174.14      152.86      9.60 o 
   5   5   5      372.11      349.04     11.87 o 
   6   5   5        2.08        0.09      3.99 o 
   7   5   5      184.18      205.36     12.39 o 
  -7   6   5       25.14       24.64      2.88 o 
  -6   6   5       38.48       28.07     18.09 o 
  -5   6   5      231.95      256.78     13.69 o 
  -4   6   5       54.06       51.21      6.68 o 
  -3   6   5      542.02      552.81     23.59 o 
  -2   6   5      238.73      223.69     12.52 o 
  -1   6   5        3.04        0.54      4.09 o 
   0   6   5       30.92       21.99      7.95 o 
   1   6   5     1433.78     1250.77     46.39 o 
   2   6   5      371.42      327.17     23.94 o 
   3   6   5      476.83      460.90     15.75 o 
   4   6   5       51.67       40.52      6.13 o 
   5   6   5        2.94       -0.36      4.31 o 
   6   6   5       17.27       13.86      3.69 o 
  -7   7   5      106.70      104.57      6.98 o 
  -6   7   5        1.21       -3.17      6.68 o 
  -5   7   5       75.14       78.93      9.95 o 
  -4   7   5       88.62       92.15      5.46 o 
  -3   7   5      209.70      227.81      8.61 o 
  -2   7   5      235.79      271.31     15.64 o 
  -1   7   5     1196.68     1199.98     36.59 o 
   0   7   5       62.14       72.39     14.97 o 
   1   7   5      851.58      756.66     46.77 o 
   2   7   5      231.39      209.32     19.91 o 
   3   7   5     1062.71      847.14     22.00 o 
   4   7   5       47.40       48.72      6.55 o 
   5   7   5      529.83      484.14     17.29 o 
   6   7   5       32.02       34.98      5.95 o 
  -6   8   5      116.36      121.48      7.73 o 
  -5   8   5       47.20       54.63      4.72 o 
  -4   8   5      361.86      381.91     11.63 o 
  -3   8   5        3.34        2.36      3.67 o 
  -2   8   5        9.30       10.11      3.26 o 
  -1   8   5       76.82       82.58     19.23 o 
   0   8   5       15.46        9.43     13.22 o 
   1   8   5       54.47       39.53     15.91 o 
   2   8   5      220.59      198.46     12.02 o 
   3   8   5        5.79       -0.99      6.37 o 
   4   8   5      343.03      314.16     28.92 o 
   5   8   5       11.29        2.31      7.86 o 
   6   8   5        2.18       -3.25      4.75 o 
  -6   9   5        2.82       -2.67      2.67 o 
  -5   9   5       30.25       32.31      4.67 o 
  -4   9   5      161.25      174.27      6.43 o 
  -3   9   5       70.70       78.13      5.48 o 
  -2   9   5      550.04      583.91     15.46 o 
  -1   9   5      267.46      260.60      7.60 o 
   0   9   5       84.90       69.29      5.42 o 
   1   9   5      230.72      201.69      8.66 o 
   2   9   5       56.00       46.89     10.17 o 
   3   9   5      859.74      763.57     83.46 o 
   4   9   5       18.21        7.67      8.51 o 
   5   9   5      352.68      322.42     15.85 o 
   6   9   5       19.36       13.13      3.83 o 
  -5  10   5       87.55       81.60      6.43 o 
  -4  10   5        1.41        1.13      4.57 o 
  -3  10   5       25.41       25.74      3.98 o 
  -2  10   5       45.11       43.92      4.01 o 
  -1  10   5        5.75        8.11      4.96 o 
   0  10   5        0.43        5.55      3.36 o 
   1  10   5      386.57      363.35     11.17 o 
   2  10   5        6.18        6.99      4.88 o 
   3  10   5       92.97       97.41      7.61 o 
   4  10   5       24.58       17.76      4.98 o 
   5  10   5        3.16        4.07      3.60 o 
  -5  11   5      366.45      381.45     18.97 o 
  -4  11   5      197.29      218.67      8.71 o 
  -3  11   5      840.44      911.81     21.92 o 
  -2  11   5      325.45      343.48     12.70 o 
  -1  11   5      877.44      898.66     22.16 o 
   0  11   5       30.74       32.14      4.32 o 
   1  11   5      929.68      910.40     29.41 o 
   2  11   5       16.18       17.08      4.37 o 
   3  11   5      397.03      418.76     18.75 o 
   4  11   5        1.74       -3.00      4.31 o 
   5  11   5       62.34       59.68      5.20 o 
  -4  12   5       12.59       15.82      4.06 o 
  -3  12   5       21.43       19.03      6.80 o 
  -2  12   5        5.15        8.48      3.96 o 
  -1  12   5       11.97        9.98      3.81 o 
   0  12   5        9.10       12.79      3.86 o 
   1  12   5       15.00       12.35      5.11 o 
   2  12   5        0.22        0.17      4.81 o 
   3  12   5        0.22        0.29      5.00 o 
   4  12   5       10.27       10.86      3.54 o 
   5  12   5        9.82        9.39      2.71 o 
  -4  13   5        3.51        2.76      2.75 o 
  -3  13   5      646.88      676.30     22.81 o 
  -2  13   5       13.87       18.54      5.73 o 
  -1  13   5      570.27      604.90     17.91 o 
   0  13   5       20.22       20.61      4.00 o 
   1  13   5      709.00      745.01     21.86 o 
   2  13   5       39.12       39.59      4.97 o 
   3  13   5      115.62      116.48      6.12 o 
   4  13   5       72.46       79.94      5.64 o 
  -3  14   5        0.15       -1.57      2.70 o 
  -2  14   5       33.30       37.02      4.97 o 
  -1  14   5        3.90        5.68      3.84 o 
   0  14   5        1.44       -0.12      2.80 o 
   1  14   5       63.75       68.23      4.89 o 
   2  14   5       27.85       35.32      3.77 o 
   3  14   5       14.97       16.15      2.38 o 
  -1  15   5       51.09       38.71      5.35 o 
   0  15   5       33.92       21.51      5.71 o 
   1  15   5       59.87       61.22      7.45 o 
   2  15   5       20.77       21.91      4.62 o 
  -6   0   6       48.34       49.08     10.80 o 
  -4   0   6      512.53      529.84     65.79 o 
  -2   0   6      844.05      601.46     90.91 o 
   0   0   6     5632.09     9380.61    283.20 o 
   2   0   6      478.92      437.20     33.44 o 
   4   0   6      502.64      448.36     22.20 o 
   6   0   6      461.73      479.61     29.89 o 
  -7   1   6      141.23      140.97      7.81 o 
  -6   1   6       15.96       11.91      6.72 o 
  -5   1   6     1057.43     1154.78     54.17 o 
  -4   1   6        5.62       -0.37      5.54 o 
  -3   1   6     4068.93     3815.47    102.46 o 
  -2   1   6      861.99      904.82     65.00 o 
  -1   1   6     5076.73     5345.40    198.60 o 
   0   1   6      728.84     1185.85     39.37 o 
   1   1   6     1781.71     2575.37     69.45 o 
   2   1   6       93.89      139.29     13.61 o 
   3   1   6     1454.35     1502.91     61.35 o 
   4   1   6      361.97      350.15     14.14 o 
   5   1   6      195.29      176.20     11.83 o 
   6   1   6       22.68       38.36      8.29 o 
   7   1   6        0.81        4.83      4.12 o 
  -7   2   6       19.18       15.44      3.75 o 
  -6   2   6      133.64      125.57     11.63 o 
  -5   2   6        7.72        9.82      4.28 o 
  -4   2   6      656.85      639.98     21.49 o 
  -3   2   6       19.84       28.37      9.19 o 
  -2   2   6     1986.83     1687.11    109.63 o 
  -1   2   6       76.49       61.42      8.77 o 
   0   2   6     2583.44     2804.54     99.46 o 
   1   2   6        6.93        9.42      5.21 o 
   2   2   6     2558.45     2629.10     65.63 o 
   3   2   6      106.50       68.74     15.56 o 
   4   2   6     1339.21     1274.80     30.20 o 
   5   2   6      588.31      563.13     35.93 o 
   6   2   6      408.21      423.47     18.84 o 
   7   2   6        4.11        8.34      5.14 o 
  -7   3   6      243.92      235.94     15.51 o 
  -6   3   6        7.02        7.78      5.62 o 
  -5   3   6      123.86      123.24      9.80 o 
  -4   3   6        7.84        8.29      5.14 o 
  -3   3   6       68.09       54.35      5.34 o 
  -2   3   6      584.61      580.76     26.40 o 
  -1   3   6       39.44       25.47      7.45 o 
   0   3   6      114.51      129.65     12.69 o 
   1   3   6      101.03      119.74     11.66 o 
   2   3   6      101.36      114.32     13.90 o 
   3   3   6       61.02       44.94     13.23 o 
   4   3   6      301.80      303.68     13.13 o 
   5   3   6      570.34      579.00     16.14 o 
   6   3   6       20.67       31.51      5.17 o 
   7   3   6       45.01       41.09      5.96 o 
  -7   4   6        6.37       -1.50      2.85 o 
  -6   4   6      231.98      233.91     19.27 o 
  -5   4   6        7.02       13.39      6.81 o 
  -4   4   6      833.03      797.59     33.09 o 
  -3   4   6      108.25      107.72      7.89 o 
  -2   4   6     2556.60     2484.26     65.88 o 
  -1   4   6       35.54       37.01      8.60 o 
   0   4   6     1291.38     1234.18     40.02 o 
   1   4   6       25.63       19.74      6.25 o 
   2   4   6     5272.55     4779.31    190.49 o 
   3   4   6        1.21        3.40     12.94 o 
   4   4   6     1729.27     1637.94     35.68 o 
   5   4   6        4.03        4.48      4.08 o 
   6   4   6      262.31      285.20     11.21 o 
   7   4   6        1.80       -0.76      3.57 o 
  -7   5   6       97.72       92.10      4.65 o 
  -6   5   6       13.61       10.54      9.68 o 
  -5   5   6       70.99       78.40      8.02 o 
  -4   5   6       75.42       73.91     10.92 o 
  -3   5   6       54.37       45.55      6.41 o 
  -2   5   6      555.45      564.14     22.12 o 
  -1   5   6      361.47      359.80     15.63 o 
   0   5   6     1379.79     1208.66     60.16 o 
   1   5   6      195.42      192.41     16.72 o 
   2   5   6       17.57       22.71      9.35 o 
   3   5   6       18.25       23.87     14.15 o 
   4   5   6      136.63      114.47      7.80 o 
   5   5   6      523.53      490.16     15.66 o 
   6   5   6        9.65        8.43      4.27 o 
  -7   6   6        0.91       -2.16      2.16 o 
  -6   6   6      122.92      139.92      7.35 o 
  -5   6   6        1.15        1.53      8.47 o 
  -4   6   6      479.32      488.19     24.04 o 
  -3   6   6       34.90       28.82      4.62 o 
  -2   6   6     1322.67     1272.31     41.65 o 
  -1   6   6       26.41       19.65      4.30 o 
   0   6   6     2497.18     2321.45     97.87 o 
   1   6   6       30.48       38.02     13.22 o 
   2   6   6     1448.87     1323.42     66.07 o 
   3   6   6        2.62       -4.20      4.20 o 
   4   6   6      416.16      350.41     20.09 o 
   5   6   6      200.83      163.31      8.06 o 
   6   6   6      182.57      159.32      9.40 o 
  -6   7   6        2.21       -3.13      3.13 o 
  -5   7   6      525.79      564.76     21.99 o 
  -4   7   6        3.11        2.27      5.41 o 
  -3   7   6     1406.96     1388.65     32.29 o 
  -2   7   6      284.31      297.50     10.46 o 
  -1   7   6     2159.08     2079.29     55.28 o 
   0   7   6      187.77      198.09     31.35 o 
   1   7   6     1675.23     1502.13     70.71 o 
   2   7   6       38.80       38.04      5.67 o 
   3   7   6      155.58      116.05      8.35 o 
   4   7   6       48.73       44.06      7.65 o 
   5   7   6       23.98       10.14      5.34 o 
   6   7   6        4.12        4.87      3.38 o 
  -6   8   6       50.65       43.44      6.70 o 
  -5   8   6       47.00       42.21      5.35 o 
  -4   8   6      140.87      148.87      6.10 o 
  -3   8   6       23.75       29.32      4.17 o 
  -2   8   6      479.19      457.72     12.64 o 
  -1   8   6       15.60       14.85      4.85 o 
   0   8   6     1511.63     1465.51     39.71 o 
   1   8   6       29.83       21.15      9.50 o 
   2   8   6      160.40      143.04      9.85 o 
   3   8   6      125.01      119.49      8.26 o 
   4   8   6      205.29      173.91     10.29 o 
   5   8   6       15.01        7.78      5.08 o 
   6   8   6      181.83      162.08      8.30 o 
  -6   9   6       45.01       44.63      3.90 o 
  -5   9   6      502.08      554.32     16.42 o 
  -4   9   6        8.23        7.16      2.98 o 
  -3   9   6      734.98      802.13     20.33 o 
  -2   9   6       26.79       29.38      4.22 o 
  -1   9   6      445.87      452.20     12.46 o 
   0   9   6      238.44      215.23     10.34 o 
   1   9   6      657.64      568.84     17.62 o 
   2   9   6        6.52       13.42      7.39 o 
   3   9   6      318.77      277.59     31.63 o 
   4   9   6      107.73      100.08     10.92 o 
   5   9   6       13.04       15.15      3.67 o 
   6   9   6       14.29       11.79      2.90 o 
  -5  10   6       21.29       20.37      3.44 o 
  -4  10   6       83.59       80.20      6.83 o 
  -3  10   6        0.21        1.07      3.65 o 
  -2  10   6      235.77      244.72     10.96 o 
  -1  10   6       60.50       65.44      5.99 o 
   0  10   6      294.89      283.80     15.93 o 
   1  10   6       35.23       37.58      5.54 o 
   2  10   6      489.56      439.28     15.70 o 
   3  10   6      106.55       90.43      7.01 o 
   4  10   6      536.18      529.25     17.07 o 
   5  10   6      131.98      148.47      9.34 o 
  -5  11   6       36.96       45.93      6.26 o 
  -4  11   6        5.82        9.18      4.22 o 
  -3  11   6       18.49       32.33      3.93 o 
  -2  11   6        4.71        5.34      4.24 o 
  -1  11   6        9.77       13.83      3.85 o 
   0  11   6        1.41       -0.92      4.63 o 
   1  11   6       10.00       20.84      5.66 o 
   2  11   6      103.57      101.49     13.57 o 
   3  11   6       45.89       49.12      5.70 o 
   4  11   6       40.35       42.46      7.92 o 
   5  11   6       69.79       79.39      5.89 o 
  -4  12   6      118.18      122.60      6.57 o 
  -3  12   6      104.42      129.98      8.29 o 
  -2  12   6      272.32      280.17     10.42 o 
  -1  12   6       51.49       58.07      5.46 o 
   0  12   6      209.34      218.12      9.79 o 
   1  12   6       20.32       16.62      5.15 o 
   2  12   6      557.85      560.19     17.85 o 
   3  12   6        1.28        6.98      5.22 o 
   4  12   6      268.47      288.66     12.80 o 
  -3  13   6       20.77       27.87      7.39 o 
  -2  13   6       53.22       54.92      4.23 o 
  -1  13   6       95.47       96.33      7.78 o 
   0  13   6      116.06      127.07      7.16 o 
   1  13   6        7.33       11.09      4.39 o 
   2  13   6       43.84       51.10      6.39 o 
   3  13   6        3.05        3.55      2.87 o 
   4  13   6        9.23       12.71      3.50 o 
  -2  14   6      119.66      129.96     11.01 o 
  -1  14   6        3.89        3.86      3.49 o 
   0  14   6      206.54      201.32      9.98 o 
   1  14   6       26.30       26.57      3.96 o 
   2  14   6       91.65       87.33      4.56 o 
   3  14   6        0.73        1.12      2.82 o 
  -1  15   6      168.43      156.10     10.18 o 
   0  15   6       11.22        2.56      4.52 o 
   1  15   6      122.59      122.44      9.62 o 
  -6   0   7      373.60      370.24     23.63 o 
  -4   0   7     3653.61     3630.16    124.89 o 
  -2   0   7     3954.87     2914.69    161.81 o 
   0   0   7      572.38     1209.08     53.09 o 
   2   0   7      560.90      490.30     38.66 o 
   4   0   7     1491.29     1344.11     40.78 o 
   6   0   7       96.28      105.28     13.69 o 
  -7   1   7        7.03       12.49      8.46 o 
  -6   1   7      102.29      109.21      8.98 o 
  -5   1   7      148.68      138.30     10.28 o 
  -4   1   7      260.92      287.19     12.45 o 
  -3   1   7       19.53       28.42     11.51 o 
  -2   1   7      815.94      679.80     45.82 o 
  -1   1   7      237.38      197.93     14.72 o 
   0   1   7      285.12      479.97     25.09 o 
   1   1   7     5362.02     8948.75    199.34 o 
   2   1   7     1170.58     1266.42     56.62 o 
   3   1   7     3010.02     2898.59     88.03 o 
   4   1   7       17.17       19.07      4.30 o 
   5   1   7      521.22      519.08     22.02 o 
   6   1   7        4.14        8.89      7.08 o 
   7   1   7       83.12       85.71      5.73 o 
  -7   2   7        7.34        2.64      4.86 o 
  -6   2   7      398.17      412.98     17.36 o 
  -5   2   7       41.74       48.64      7.38 o 
  -4   2   7     1446.39     1455.78     41.17 o 
  -3   2   7     1143.21     1009.80     51.97 o 
  -2   2   7     2761.11     2359.43    235.87 o 
  -1   2   7        4.80        9.60      6.94 o 
   0   2   7     3096.91     3164.32    110.84 o 
   1   2   7     1334.22     1933.75     62.75 o 
   2   2   7     2271.39     2301.99     99.11 o 
   3   2   7      295.81      285.66     27.71 o 
   4   2   7      838.65      743.62     20.26 o 
   5   2   7       18.20       17.02      6.55 o 
   6   2   7      162.43      169.29     10.68 o 
   7   2   7       12.51       11.83     12.23 o 
  -7   3   7        2.52       -3.77      4.00 o 
  -6   3   7       95.37      109.86      7.78 o 
  -5   3   7      223.90      217.11     20.39 o 
  -4   3   7      110.96      128.29     13.35 o 
  -3   3   7      329.12      281.91     22.60 o 
  -2   3   7      775.69      664.57     46.80 o 
  -1   3   7      219.57      220.19     17.18 o 
   0   3   7       35.91       44.48      8.26 o 
   1   3   7      220.72      254.50     28.33 o 
   2   3   7     1216.46     1256.61     61.23 o 
   3   3   7      347.71      320.26     31.42 o 
   4   3   7        0.30       -0.77      3.82 o 
   5   3   7      165.31      168.17      8.78 o 
   6   3   7        2.81       10.62      5.37 o 
  -7   4   7        0.26       -2.97      2.97 o 
  -6   4   7      319.11      330.42     11.65 o 
  -5   4   7        2.50       -9.10      9.10 o 
  -4   4   7      199.90      203.16     10.29 o 
  -3   4   7       66.68       46.84     12.59 o 
  -2   4   7     1904.55     1481.06     94.81 o 
  -1   4   7        7.45        8.97      7.73 o 
   0   4   7    12874.88    13347.36    284.62 o 
   1   4   7      195.47      176.64     20.23 o 
   2   4   7     3981.56     4096.79    144.29 o 
   3   4   7       36.45       26.53     13.52 o 
   4   4   7      277.59      255.31     10.03 o 
   5   4   7       38.75       27.13      8.38 o 
   6   4   7      262.03      233.62     11.79 o 
  -7   5   7        2.43       -1.04      2.85 o 
  -6   5   7       40.09       48.72      6.76 o 
  -5   5   7      158.54      168.09     12.86 o 
  -4   5   7      314.24      330.86     18.20 o 
  -3   5   7       58.61       50.71      4.81 o 
  -2   5   7      283.55      273.94     13.63 o 
  -1   5   7      270.25      251.42     19.86 o 
   0   5   7      497.63      471.85     29.85 o 
   1   5   7       29.46       40.54     10.18 o 
   2   5   7      480.91      452.64     36.01 o 
   3   5   7       24.48       25.76      4.30 o 
   4   5   7      112.51      112.46      8.86 o 
   5   5   7       71.76       60.84      6.32 o 
   6   5   7       31.44       23.12      5.37 o 
  -6   6   7      215.76      228.41      7.10 o 
  -5   6   7       79.14       87.55      6.27 o 
  -4   6   7      456.74      477.42     18.60 o 
  -3   6   7      187.89      169.68     11.62 o 
  -2   6   7     1319.74     1274.88     42.12 o 
  -1   6   7        1.94       -8.74      9.04 o 
   0   6   7     1968.64     1871.12    127.38 o 
   1   6   7      217.01      200.77     23.98 o 
   2   6   7     1226.35     1191.91     63.92 o 
   3   6   7       40.53       40.71      6.07 o 
   4   6   7      295.27      263.78     12.07 o 
   5   6   7       98.99       81.33      6.85 o 
   6   6   7      183.57      171.15     30.32 o 
  -6   7   7       21.23       21.66      3.13 o 
  -5   7   7       41.90       39.75      7.26 o 
  -4   7   7       29.53       28.37      4.18 o 
  -3   7   7       23.20       20.31      4.62 o 
  -2   7   7      211.38      213.79      7.56 o 
  -1   7   7      364.94      358.07     31.28 o 
   0   7   7       22.96       49.19     20.95 o 
   1   7   7     1323.46     1173.20     61.83 o 
   2   7   7      541.61      507.21     18.84 o 
   3   7   7     2273.50     2015.63     56.10 o 
   4   7   7       23.30       27.22      6.07 o 
   5   7   7      108.81       95.95      7.11 o 
   6   7   7        6.29        5.59      3.29 o 
  -6   8   7      207.01      199.76     10.48 o 
  -5   8   7       34.68       30.14      4.06 o 
  -4   8   7     1068.58     1217.23     42.50 o 
  -3   8   7        2.30       -3.18      4.20 o 
  -2   8   7      820.26      864.13     23.33 o 
  -1   8   7       36.83       37.60      4.92 o 
   0   8   7       65.16       71.36      7.98 o 
   1   8   7        2.56       -5.58      5.58 o 
   2   8   7      222.00      195.38     11.48 o 
   3   8   7        2.09       -5.91      5.91 o 
   4   8   7      504.93      450.65     21.93 o 
   5   8   7        1.18        3.37      4.49 o 
   6   8   7       58.07       51.44      4.68 o 
  -6   9   7       18.98       27.00      3.12 o 
  -5   9   7       13.62       20.59      7.13 o 
  -4   9   7      183.26      196.36      9.32 o 
  -3   9   7       22.76       25.19      7.77 o 
  -2   9   7      106.53      110.78     10.25 o 
  -1   9   7      160.86      144.09     11.11 o 
   0   9   7      131.34      121.12     11.52 o 
   1   9   7      319.38      273.25     22.21 o 
   2   9   7       84.13       75.81      9.18 o 
   3   9   7      704.15      601.73     32.97 o 
   4   9   7       41.83       36.65      6.54 o 
   5   9   7      127.31      128.39      9.03 o 
  -5  10   7        1.64        9.61      3.85 o 
  -4  10   7      468.60      489.58     18.39 o 
  -3  10   7      204.35      226.00     10.20 o 
  -2  10   7      588.43      631.11     24.18 o 
  -1  10   7      229.76      214.32      9.56 o 
   0  10   7      526.77      514.87     16.94 o 
   1  10   7      311.92      308.32     17.46 o 
   2  10   7      279.12      275.13     15.99 o 
   3  10   7      143.70      152.40     12.40 o 
   4  10   7      293.46      275.19     14.55 o 
   5  10   7       12.09       23.53      4.95 o 
  -5  11   7       20.66       20.32      4.61 o 
  -4  11   7       17.81       31.53      6.13 o 
  -3  11   7      103.11      109.77     12.52 o 
  -2  11   7       70.16       69.52      8.39 o 
  -1  11   7       18.48       11.47      9.40 o 
   0  11   7        4.42        3.87      4.90 o 
   1  11   7       11.49       22.79      5.67 o 
   2  11   7       46.26       50.22      7.79 o 
   3  11   7       91.75      112.79     10.92 o 
   4  11   7        6.29        6.42      5.70 o 
   5  11   7       59.21       60.86      4.44 o 
  -4  12   7       45.30       61.70      7.82 o 
  -3  12   7       49.96       54.97      5.67 o 
  -2  12   7      244.42      267.88     13.04 o 
  -1  12   7       38.09       40.08     15.26 o 
   0  12   7     1290.85     1314.15     34.98 o 
   1  12   7       64.07       65.78      7.37 o 
   2  12   7      330.87      296.65     13.67 o 
   3  12   7      111.64      124.34      9.69 o 
   4  12   7       47.73       34.59      4.66 o 
  -3  13   7        6.11       -1.12      6.13 o 
  -2  13   7        7.00       -1.05      3.91 o 
  -1  13   7        3.93       16.46      7.24 o 
   0  13   7       80.55       87.67      8.31 o 
   1  13   7       42.57       36.15      4.43 o 
   2  13   7       68.52       76.29      7.74 o 
   3  13   7        8.23        5.51      4.46 o 
  -2  14   7       91.75      106.45      9.64 o 
  -1  14   7        5.08        6.64      3.50 o 
   0  14   7      164.36      155.52      8.45 o 
   1  14   7       12.31       11.36      5.69 o 
   2  14   7      142.96      139.51      7.48 o 
   0  15   7        0.48       -3.90      4.18 o 
   1  15   7      115.96      121.88      8.78 o 
  -6   0   8      118.14      106.46     12.22 o 
  -4   0   8      184.32      212.69     16.06 o 
  -2   0   8      185.48      119.79     29.03 o 
   0   0   8     2798.83     4153.70    215.00 o 
   2   0   8       36.39       39.26     34.80 o 
   4   0   8      314.74      315.75     14.64 o 
   6   0   8      461.21      462.48     27.60 o 
  -7   1   8      127.27      126.08      6.53 o 
  -6   1   8        0.77       -3.10      5.86 o 
  -5   1   8      319.02      326.05     15.79 o 
  -4   1   8       63.10       57.29      8.11 o 
  -3   1   8     2501.03     2209.74    235.87 o 
  -2   1   8      339.54      236.03     22.25 o 
  -1   1   8     3317.52     3705.82    143.07 o 
   0   1   8       10.19       33.13     13.55 o 
   1   1   8       91.63      177.84     14.92 o 
   2   1   8      233.99      271.55     24.46 o 
   3   1   8       67.40       77.39     17.10 o 
   4   1   8     1261.19     1201.45     25.91 o 
   5   1   8      117.71      121.10     13.22 o 
   6   1   8       15.73       24.95      5.59 o 
   7   1   8      143.72      149.06      9.28 o 
  -7   2   8        7.04        8.43      2.96 o 
  -6   2   8      104.35       95.78      8.90 o 
  -5   2   8        1.45        3.89      5.23 o 
  -4   2   8      251.35      249.01     12.04 o 
  -3   2   8      215.20      212.30     33.12 o 
  -2   2   8      150.27      117.30     18.55 o 
  -1   2   8     2523.69     2889.49     96.04 o 
   0   2   8      338.24      395.34     59.21 o 
   1   2   8     1446.85     2057.51     73.63 o 
   2   2   8       50.17       56.49     14.11 o 
   3   2   8        0.56       11.17     11.92 o 
   4   2   8       33.27       43.78      5.53 o 
   5   2   8       90.78       74.37      9.69 o 
   6   2   8        9.44        7.65      4.78 o 
   7   2   8       49.10       47.04      5.25 o 
  -7   3   8      158.54      149.46     10.34 o 
  -6   3   8        3.84       -2.48      5.05 o 
  -5   3   8      489.36      487.73     19.98 o 
  -4   3   8       22.96       21.04      7.14 o 
  -3   3   8      992.01      928.03     51.21 o 
  -2   3   8      133.81      116.46     19.97 o 
  -1   3   8     1966.85     1803.24     69.26 o 
   0   3   8      463.21      659.47     49.09 o 
   1   3   8     9737.54    11193.10    290.62 o 
   2   3   8      140.97      161.08     21.37 o 
   3   3   8     6514.92     6223.71    132.06 o 
   4   3   8     1484.39     1391.50     33.23 o 
   5   3   8     1119.05     1098.05     66.00 o 
   6   3   8        7.32       14.16      9.63 o 
   7   3   8      205.19      169.42      9.93 o 
  -7   4   8        0.71       -1.60      2.75 o 
  -6   4   8       87.71       88.11      5.68 o 
  -5   4   8        0.41        6.17      4.46 o 
  -4   4   8      225.86      232.61     15.16 o 
  -3   4   8       64.59       64.43      5.71 o 
  -2   4   8      282.28      293.38     24.51 o 
  -1   4   8        4.70        2.30      9.18 o 
   0   4   8      318.19      336.00     34.61 o 
   1   4   8       41.73       37.15     13.27 o 
   2   4   8        1.54       -6.02     12.38 o 
   3   4   8        2.40       23.80     10.33 o 
   4   4   8      284.68      273.30     20.03 o 
   5   4   8        2.43        5.82     10.36 o 
   6   4   8      177.39      134.72     13.56 o 
  -7   5   8       55.66       54.47      5.20 o 
  -6   5   8        3.03       -2.75      3.58 o 
  -5   5   8      446.84      468.73     18.89 o 
  -4   5   8      162.46      167.72     10.54 o 
  -3   5   8      421.79      411.43     20.58 o 
  -2   5   8      382.99      304.86     28.97 o 
  -1   5   8     1585.82     1521.25     64.64 o 
   0   5   8      383.87      327.29     56.62 o 
   1   5   8     7498.95     7626.44    217.68 o 
   2   5   8      238.67      197.00     21.07 o 
   3   5   8     4200.11     3998.53     71.58 o 
   4   5   8      345.44      297.70     18.52 o 
   5   5   8      989.99      946.71     48.90 o 
   6   5   8       15.93       -7.46      8.80 o 
  -6   6   8       80.74       83.78      4.62 o 
  -5   6   8        0.05       -3.24      4.14 o 
  -4   6   8       94.44       87.64      9.44 o 
  -3   6   8      180.36      202.75     10.59 o 
  -2   6   8      481.20      453.70     15.25 o 
  -1   6   8      873.29      786.50     61.03 o 
   0   6   8       21.05       25.66     15.32 o 
   1   6   8      970.60      925.88     52.67 o 
   2   6   8        3.59        2.51      3.61 o 
   3   6   8       22.02       18.66      5.05 o 
   4   6   8      121.01       96.19      8.33 o 
   5   6   8       35.44       28.04      5.11 o 
   6   6   8        0.39       -1.53      6.46 o 
  -6   7   8       38.70       33.52      3.02 o 
  -5   7   8      290.74      325.92     13.88 o 
  -4   7   8       74.75       78.90      5.14 o 
  -3   7   8      599.82      606.65     23.26 o 
  -2   7   8       79.95       79.39      5.00 o 
  -1   7   8     1697.92     1767.49     40.92 o 
   0   7   8       16.19       23.57      6.51 o 
   1   7   8       73.87       56.72     10.65 o 
   2   7   8       57.59       57.59      7.10 o 
   3   7   8       72.35       53.19      6.69 o 
   4   7   8      374.24      312.40     13.52 o 
   5   7   8      141.13      134.25      9.24 o 
   6   7   8        0.56       -4.78      4.78 o 
  -6   8   8       56.29       60.07      4.44 o 
  -5   8   8        3.85        4.57      3.45 o 
  -4   8   8       56.94       56.44      6.39 o 
  -3   8   8       16.90       12.14      5.27 o 
  -2   8   8      113.82      100.26      7.29 o 
  -1   8   8       11.47       17.18      6.67 o 
   0   8   8      621.61      597.74     26.55 o 
   1   8   8        0.70       -1.83      7.55 o 
   2   8   8      216.33      206.20     11.87 o 
   3   8   8        1.96        0.51      6.32 o 
   4   8   8      186.86      151.73     10.09 o 
   5   8   8        0.73        4.61      4.53 o 
  -5   9   8      184.18      195.82     11.26 o 
  -4   9   8       12.45       16.49      5.11 o 
  -3   9   8      707.39      784.10     23.27 o 
  -2   9   8       17.31       25.81      8.03 o 
  -1   9   8      840.86      883.95     32.00 o 
   0   9   8       11.20       13.98      6.35 o 
   1   9   8       43.04       29.39      6.82 o 
   2   9   8      427.33      398.31     19.49 o 
   3   9   8       30.23       15.23      6.53 o 
   4   9   8      254.34      238.17     21.27 o 
   5   9   8       68.60       71.64      8.48 o 
  -5  10   8        9.53       27.78      9.54 o 
  -4  10   8       85.02      110.20      9.55 o 
  -3  10   8       22.63       41.31      6.44 o 
  -2  10   8        4.17       14.96      6.92 o 
  -1  10   8       80.34       79.08     14.94 o 
   0  10   8       47.53       55.05     15.26 o 
   1  10   8      235.28      253.17     15.00 o 
   2  10   8       35.53       32.52      8.17 o 
   3  10   8       22.37       57.40      9.20 o 
   4  10   8       60.62       52.19     10.78 o 
   5  10   8       24.63       28.76      3.83 o 
  -4  11   8        0.89        1.34      3.52 o 
  -3  11   8      269.89      297.68     13.79 o 
  -2  11   8       64.87       76.71      8.27 o 
  -1  11   8      227.56      228.14     13.34 o 
   0  11   8       73.88       58.67      8.32 o 
   1  11   8     1078.24     1123.36     39.53 o 
   2  11   8      345.48      342.56     17.04 o 
   3  11   8     1121.66     1140.61     38.90 o 
   4  11   8      194.00      188.95     12.70 o 
  -4  12   8       68.63       84.84      7.91 o 
  -3  12   8       16.89       16.74      4.22 o 
  -2  12   8       31.06       37.94      6.23 o 
  -1  12   8        5.33        3.56      6.32 o 
   0  12   8       28.31       49.88     11.11 o 
   1  12   8        1.34        8.57      7.64 o 
   2  12   8       61.85       46.03      7.34 o 
   3  12   8        1.95       21.28      5.84 o 
   4  12   8       65.16       47.50      4.36 o 
  -3  13   8       60.96       61.48      7.49 o 
  -2  13   8       95.38       96.53      6.57 o 
  -1  13   8      135.38      141.84     12.96 o 
   0  13   8       42.20       49.52     13.00 o 
   1  13   8      722.31      746.44     42.71 o 
   2  13   8       11.34       18.59      5.22 o 
   3  13   8      504.62      471.51     16.78 o 
  -2  14   8       61.19       65.99      7.03 o 
  -1  14   8       27.02       25.61      3.66 o 
   0  14   8       13.03       12.29      4.03 o 
   1  14   8       60.80       57.36      5.15 o 
   2  14   8        7.12        6.26      3.01 o 
  -6   0   9       12.76       18.47      8.67 o 
  -4   0   9      682.11      656.86     32.39 o 
  -2   0   9      157.50      119.88     32.73 o 
   0   0   9     1003.51     1284.95     97.27 o 
   2   0   9     3398.23     4332.88    693.49 o 
   4   0   9       67.22       71.62      7.64 o 
   6   0   9       59.93       55.96      6.01 o 
  -7   1   9      179.82      189.91     14.38 o 
  -6   1   9       60.82       56.37      7.00 o 
  -5   1   9      684.16      665.01     25.47 o 
  -4   1   9      148.21      153.82     16.75 o 
  -3   1   9     1076.46     1090.35     35.75 o 
  -2   1   9        8.10       -5.52     13.52 o 
  -1   1   9      243.38      270.04     31.68 o 
   0   1   9        7.93       15.97     12.15 o 
   1   1   9      831.34     1179.77     43.56 o 
   2   1   9       71.48       93.20     13.82 o 
   3   1   9     3010.90     2949.16     56.72 o 
   4   1   9      512.43      480.26     13.65 o 
   5   1   9      226.66      258.27     14.44 o 
   6   1   9       16.31       11.79      8.55 o 
  -7   2   9       17.46       23.68     10.13 o 
  -6   2   9       63.81       65.27     18.57 o 
  -5   2   9       10.97       14.07      4.62 o 
  -4   2   9      191.04      188.77     13.48 o 
  -3   2   9      105.91       95.33      6.64 o 
  -2   2   9     1134.72      813.44     66.15 o 
  -1   2   9       45.04       58.05     23.44 o 
   0   2   9      688.03      908.39     86.14 o 
   1   2   9     1050.02     1362.44     66.50 o 
   2   2   9     1098.01     1106.58     71.72 o 
   3   2   9      108.35      109.04      6.29 o 
   4   2   9      357.70      340.85     15.69 o 
   5   2   9      363.65      357.69     20.92 o 
   6   2   9      231.55      211.37     16.90 o 
  -7   3   9      128.64      125.40      5.90 o 
  -6   3   9       83.41       79.49      5.23 o 
  -5   3   9      258.33      274.88     11.08 o 
  -4   3   9      294.24      302.90     12.57 o 
  -3   3   9      975.21      951.22     29.92 o 
  -2   3   9       17.55        8.17     11.75 o 
  -1   3   9     4804.22     4903.62    175.51 o 
   0   3   9      124.37      110.78     28.03 o 
   1   3   9     1159.67     1453.76    119.30 o 
   2   3   9       57.08       24.06     15.88 o 
   3   3   9       53.96       47.68      5.06 o 
   4   3   9      388.34      363.63     13.63 o 
   5   3   9       20.96       19.60      6.49 o 
   6   3   9        4.90        5.36      8.86 o 
  -6   4   9      183.59      182.91     10.28 o 
  -5   4   9        0.39        5.03      4.70 o 
  -4   4   9     1962.64     1939.82     49.24 o 
  -3   4   9        0.60       -4.07      4.30 o 
  -2   4   9     1424.74     1218.61    169.17 o 
  -1   4   9       86.30       79.78     16.17 o 
   0   4   9      716.76      793.13     45.25 o 
   1   4   9      137.71      132.05     19.18 o 
   2   4   9      116.44      132.53      9.94 o 
   3   4   9        0.92        0.04      5.40 o 
   4   4   9     1128.41     1038.68     54.46 o 
   5   4   9       23.48       29.98     11.80 o 
   6   4   9      437.74      449.68     25.65 o 
  -6   5   9       18.77       16.99      2.71 o 
  -5   5   9      204.04      223.85      9.59 o 
  -4   5   9        2.80        4.17      4.98 o 
  -3   5   9      735.37      716.55     19.78 o 
  -2   5   9        9.73        6.58      3.24 o 
  -1   5   9     2429.38     2438.53    110.48 o 
   0   5   9       19.97       19.13     11.57 o 
   1   5   9      704.45      783.67     51.65 o 
   2   5   9       42.24       45.33      5.26 o 
   3   5   9      172.28      151.70      9.39 o 
   4   5   9      437.97      463.51     30.40 o 
   5   5   9       27.90       16.61     10.80 o 
   6   5   9       35.63       15.92      6.67 o 
  -6   6   9        2.64       -0.14      3.41 o 
  -5   6   9        0.74       -3.87      3.87 o 
  -4   6   9      103.86      105.87      5.68 o 
  -3   6   9       59.74       45.14      4.88 o 
  -2   6   9       43.24       45.87      3.73 o 
  -1   6   9       73.43       67.07      4.39 o 
   0   6   9     1208.35     1254.87     62.88 o 
   1   6   9      710.41      623.65     21.32 o 
   2   6   9      723.51      659.22     18.21 o 
   3   6   9       79.00       74.59      8.18 o 
   4   6   9      668.36      630.87     20.04 o 
   5   6   9       94.32       84.09     13.16 o 
   6   6   9      106.69       78.93      8.17 o 
  -6   7   9       79.23       87.26      4.30 o 
  -5   7   9      385.20      371.49     10.72 o 
  -4   7   9       52.93       53.72      4.45 o 
  -3   7   9      523.36      524.94     15.76 o 
  -2   7   9        7.40        8.91      4.05 o 
  -1   7   9       35.70       41.67      4.68 o 
   0   7   9        4.58        3.86      8.63 o 
   1   7   9      808.18      780.05     46.90 o 
   2   7   9       73.85       67.73     10.85 o 
   3   7   9      378.95      347.63     14.03 o 
   4   7   9      310.80      289.21     16.16 o 
   5   7   9      281.75      273.21     12.77 o 
   6   7   9       11.42        2.70      3.47 o 
  -6   8   9        4.47       11.24      3.88 o 
  -5   8   9       22.53       25.05      4.31 o 
  -4   8   9       66.67       80.80      6.88 o 
  -3   8   9       20.30       35.37      6.20 o 
  -2   8   9       14.31       26.60      5.72 o 
  -1   8   9       15.25       29.65      6.31 o 
   0   8   9      710.53      680.59     25.91 o 
   1   8   9       34.85       24.02      9.99 o 
   2   8   9      726.02      662.89     33.48 o 
   3   8   9       18.06       10.38     10.23 o 
   4   8   9      103.55       97.55      8.46 o 
   5   8   9        2.34        7.35      3.24 o 
  -5   9   9      235.94      252.01     11.65 o 
  -4   9   9       22.19       33.01      5.21 o 
  -3   9   9      357.08      411.29     14.67 o 
  -2   9   9      152.61      164.94     11.57 o 
  -1   9   9       80.21       86.44      9.36 o 
   0   9   9       63.61       59.49     10.04 o 
   1   9   9      739.15      681.09     26.87 o 
   2   9   9       18.28       22.79      8.01 o 
   3   9   9     1002.65      907.03     27.02 o 
   4   9   9       80.20       78.86      6.59 o 
   5   9   9      208.90      186.94     10.85 o 
  -5  10   9        0.82        1.85      4.26 o 
  -4  10   9       82.94       92.21     20.56 o 
  -3  10   9       89.35       97.95      8.73 o 
  -2  10   9      341.41      355.19     28.83 o 
  -1  10   9        3.94        6.15      7.11 o 
   0  10   9      115.52      118.63     18.90 o 
   1  10   9      105.66      117.58     10.59 o 
   2  10   9       54.11       34.94      7.95 o 
   3  10   9        6.46       12.76      6.97 o 
   4  10   9       52.72       45.45      4.50 o 
  -4  11   9       51.56       50.77      4.64 o 
  -3  11   9      184.20      224.15     19.98 o 
  -2  11   9      166.44      181.28     11.17 o 
  -1  11   9      995.31     1073.56     36.93 o 
   0  11   9       46.43       35.76      7.68 o 
   1  11   9      111.13      114.60     10.35 o 
   2  11   9        7.20        2.34      8.26 o 
   3  11   9       39.62       51.47      8.31 o 
   4  11   9       47.20       44.45      4.62 o 
  -4  12   9      102.73       98.99      7.64 o 
  -3  12   9        1.51        8.55      3.83 o 
  -2  12   9      265.71      281.48     12.92 o 
  -1  12   9       52.41       54.25      7.29 o 
   0  12   9       47.47       63.85     14.32 o 
   1  12   9       87.43       84.06      8.26 o 
   2  12   9       68.65       46.83      6.56 o 
   3  12   9       12.75       12.34      4.28 o 
  -3  13   9       67.30       69.21      6.80 o 
  -2  13   9        2.13       -3.26      3.83 o 
  -1  13   9      305.52      333.68     13.85 o 
   0  13   9        5.02        4.27     11.11 o 
   1  13   9        9.35       -1.30      4.94 o 
   2  13   9        6.77        6.07      4.08 o 
   3  13   9       29.15       26.55      3.21 o 
  -1  14   9        1.43        1.23      3.82 o 
   0  14   9       63.62       52.60      4.43 o 
   1  14   9       86.18       81.91      5.17 o 
  -6   0  10      312.50      372.51     21.66 o 
  -4   0  10      993.71      967.68     48.21 o 
  -2   0  10     5620.92     4009.75    227.50 o 
   0   0  10     1486.88     1841.36    126.70 o 
   2   0  10      489.27      617.25     71.76 o 
   4   0  10     1071.81     1112.85     79.36 o 
   6   0  10      232.96      264.30     17.17 o 
  -7   1  10       12.44        2.46      3.80 o 
  -6   1  10       14.16       25.85      5.71 o 
  -5   1  10       40.07       27.65      7.07 o 
  -4   1  10        4.14       11.33      7.03 o 
  -3   1  10        1.06        2.75      6.94 o 
  -2   1  10        5.25       20.49     14.22 o 
  -1   1  10      848.87     1021.73    124.45 o 
   0   1  10      570.21      954.07     87.07 o 
   1   1  10      278.09      392.95     35.74 o 
   2   1  10       20.02       23.25     12.20 o 
   3   1  10      283.71      312.41     14.64 o 
   4   1  10        0.27        8.76      4.52 o 
   5   1  10      289.79      294.44     22.48 o 
   6   1  10       15.82        8.59      6.90 o 
  -6   2  10      317.78      326.21     13.78 o 
  -5   2  10        0.03       -6.53      6.53 o 
  -4   2  10      650.71      660.31     19.94 o 
  -3   2  10        4.42       -0.18      5.77 o 
  -2   2  10     2061.57     1540.33    111.77 o 
  -1   2  10      530.17      527.52     46.63 o 
   0   2  10     2025.17     2974.35    185.09 o 
   1   2  10       91.01      111.35     31.66 o 
   2   2  10     1848.83     2035.73     68.13 o 
   3   2  10       31.61       28.04      5.81 o 
   4   2  10      732.99      710.73     19.00 o 
   5   2  10        8.67       -0.33      6.34 o 
   6   2  10      186.08      171.46     14.16 o 
  -6   3  10        2.44        2.94      3.48 o 
  -5   3  10       30.70       19.46      4.43 o 
  -4   3  10       13.84       19.66      7.72 o 
  -3   3  10        3.94       -0.17      6.13 o 
  -2   3  10        0.20       -0.26      4.17 o 
  -1   3  10      520.06      528.77     37.66 o 
   0   3  10      625.99      805.08     57.70 o 
   1   3  10       28.44       12.60     23.45 o 
   2   3  10        0.58        1.86      4.46 o 
   3   3  10       42.84       44.72      9.93 o 
   4   3  10        2.48       -4.30      8.70 o 
   5   3  10       12.06       10.99      5.51 o 
   6   3  10       38.94       32.17      7.98 o 
  -6   4  10      191.87      199.86      7.16 o 
  -5   4  10        0.69       -4.48      4.48 o 
  -4   4  10      382.98      371.91     13.39 o 
  -3   4  10      166.26      142.55      9.70 o 
  -2   4  10      144.02      134.86      9.11 o 
  -1   4  10       28.71       27.68     13.55 o 
   0   4  10     2162.04     2373.31    114.10 o 
   1   4  10      223.70      258.97     15.11 o 
   2   4  10     2472.27     2517.89     66.66 o 
   3   4  10       60.76       67.05      9.39 o 
   4   4  10      239.89      233.86     21.52 o 
   5   4  10       18.96       19.14     10.72 o 
   6   4  10      110.56       98.16     10.27 o 
  -6   5  10       28.51       34.74      2.92 o 
  -5   5  10       11.55        3.17      3.55 o 
  -4   5  10        0.38       -7.32      7.32 o 
  -3   5  10       41.67       38.02      3.92 o 
  -2   5  10       26.61       32.00      5.26 o 
  -1   5  10      517.47      486.58     12.44 o 
   0   5  10      309.88      326.86     12.96 o 
   1   5  10        3.82        4.15      4.52 o 
   2   5  10      101.20       96.12      6.17 o 
   3   5  10       18.02       26.68      7.56 o 
   4   5  10       36.10       24.92     11.62 o 
   5   5  10        5.68       12.41     10.03 o 
   6   5  10        0.39       -4.71      5.97 o 
  -6   6  10       77.99       88.20      6.43 o 
  -5   6  10        3.06       -3.34      3.34 o 
  -4   6  10      574.64      603.88     14.62 o 
  -3   6  10       62.86       66.39      5.44 o 
  -2   6  10      567.88      545.74     13.05 o 
  -1   6  10      208.37      195.96      8.67 o 
   0   6  10     1119.24     1119.80     29.14 o 
   1   6  10       15.12       16.82      7.64 o 
   2   6  10      406.08      382.28     16.35 o 
   3   6  10       34.96       24.95     10.70 o 
   4   6  10      181.55      170.69     17.46 o 
   5   6  10       33.58       30.82      9.82 o 
   6   6  10      101.35       90.25      7.58 o 
  -6   7  10        0.12        8.20      3.74 o 
  -5   7  10        2.28        5.81      3.24 o 
  -4   7  10        8.55       11.74      4.30 o 
  -3   7  10       75.21       74.24      5.67 o 
  -2   7  10        1.47       10.07      3.88 o 
  -1   7  10       68.03       58.10      6.30 o 
   0   7  10      275.82      263.04     12.57 o 
   1   7  10        2.29        0.91      4.71 o 
   2   7  10        8.31        8.28      6.05 o 
   3   7  10      421.02      389.65     14.76 o 
   4   7  10        9.74        7.46      4.57 o 
   5   7  10      178.12      172.28     14.28 o 
  -5   8  10       33.80       48.45      6.83 o 
  -4   8  10      643.98      727.28     21.37 o 
  -3   8  10       50.84       58.17      6.64 o 
  -2   8  10     1449.91     1425.18     47.14 o 
  -1   8  10        2.23       -1.85      6.13 o 
   0   8  10      715.00      698.32     37.30 o 
   1   8  10       14.34       15.78      5.14 o 
   2   8  10      204.75      190.47     12.07 o 
   3   8  10      188.76      159.58     10.93 o 
   4   8  10      513.29      465.90     15.12 o 
   5   8  10        7.12       10.65      5.90 o 
  -5   9  10        0.53        3.40      6.70 o 
  -4   9  10        0.47        8.33      5.59 o 
  -3   9  10        0.40       14.11      6.88 o 
  -2   9  10       13.56       23.24      7.76 o 
  -1   9  10       58.86       69.03      8.49 o 
   0   9  10      122.31      128.24     10.28 o 
   1   9  10        0.73       13.83      7.28 o 
   2   9  10       70.65       51.83      8.00 o 
   3   9  10       52.59       64.72      6.55 o 
   4   9  10       24.87       26.72      4.26 o 
  -4  10  10      194.42      205.71     13.03 o 
  -3  10  10        3.29        8.73      6.03 o 
  -2  10  10      430.49      436.76     18.63 o 
  -1  10  10       32.49       40.97      7.71 o 
   0  10  10      569.86      560.08     22.49 o 
   1  10  10       29.99       36.96     11.85 o 
   2  10  10      602.86      564.78     22.37 o 
   3  10  10      184.20      168.87     11.59 o 
   4  10  10      346.84      290.16      9.37 o 
  -4  11  10        6.66        8.74      2.72 o 
  -3  11  10        1.79       -0.32      4.48 o 
  -2  11  10        1.17        3.81      5.53 o 
  -1  11  10       47.37       38.64      7.38 o 
   0  11  10       58.20       64.62      8.51 o 
   1  11  10       62.49       59.80      7.88 o 
   2  11  10       21.71       13.97      5.30 o 
   3  11  10       23.64       22.32      3.69 o 
   4  11  10       14.28        8.43      3.22 o 
  -3  12  10      102.88       96.76      5.67 o 
  -2  12  10       49.30       47.94      5.64 o 
  -1  12  10       94.39      100.03     10.64 o 
   0  12  10      197.91      207.11     11.37 o 
   1  12  10       42.35       44.95      7.04 o 
   2  12  10      233.44      219.34     15.60 o 
   3  12  10        2.58        3.51      3.13 o 
  -2  13  10        3.41        9.32      3.01 o 
  -1  13  10        8.67        6.43      3.90 o 
   0  13  10       36.40       31.91      4.89 o 
   1  13  10       61.46       61.59      5.27 o 
   2  13  10        5.77        4.36      3.07 o 
   0  14  10       56.42       43.40      5.38 o 
  -6   0  11      225.65      254.33     16.12 o 
  -4   0  11      350.21      329.81     23.20 o 
  -2   0  11      275.14      292.45     36.06 o 
   0   0  11       21.61       31.64     19.57 o 
   2   0  11       88.70      130.94      8.67 o 
   4   0  11       24.51       18.75      6.52 o 
  -6   1  11       12.68       23.15     12.07 o 
  -5   1  11       44.92       41.35      7.49 o 
  -4   1  11      195.62      180.86     11.86 o 
  -3   1  11      102.62      111.58     10.63 o 
  -2   1  11       55.91       51.34     10.21 o 
  -1   1  11     1193.32     1361.96     78.71 o 
   0   1  11      257.06      278.38     48.91 o 
   1   1  11     2619.50     3798.66    108.40 o 
   2   1  11      577.25      743.08     21.81 o 
   3   1  11     1728.57     1846.32     49.02 o 
   4   1  11       11.74       18.58      4.54 o 
   5   1  11      261.29      252.90     12.71 o 
   6   1  11        2.93        5.42      6.00 o 
  -6   2  11      137.78      154.49      8.57 o 
  -5   2  11       70.40       82.27     11.32 o 
  -4   2  11      288.65      286.62     11.26 o 
  -3   2  11       98.87      100.88      6.41 o 
  -2   2  11      547.34      508.78     14.83 o 
  -1   2  11       22.29       11.05     15.75 o 
   0   2  11      715.89      987.33     66.11 o 
   1   2  11      266.60      355.70     11.92 o 
   2   2  11      170.63      191.80     11.08 o 
   3   2  11      678.01      744.09     36.09 o 
   4   2  11      125.10      130.81      6.68 o 
   5   2  11       15.56       20.12      5.49 o 
   6   2  11        0.95        0.01      5.66 o 
  -6   3  11        4.36        2.35      2.97 o 
  -5   3  11      908.44      914.60     27.43 o 
  -4   3  11      262.11      236.18     10.18 o 
  -3   3  11     1802.07     1736.91     44.29 o 
  -2   3  11       59.23       54.89     13.60 o 
  -1   3  11      971.39      890.66     45.47 o 
   0   3  11        6.88       12.35      6.16 o 
   1   3  11      295.69      360.25     12.30 o 
   2   3  11      487.66      526.25     34.22 o 
   3   3  11      303.37      393.77     17.63 o 
   4   3  11        0.41       -7.52      7.52 o 
   5   3  11      263.39      274.94     20.69 o 
   6   3  11        0.79       -5.64      5.64 o 
  -6   4  11       70.02       67.33      5.25 o 
  -5   4  11       17.46       26.72      3.96 o 
  -4   4  11      237.47      253.08     10.51 o 
  -3   4  11       80.68       87.04      5.35 o 
  -2   4  11     2797.50     2617.98     49.55 o 
  -1   4  11       13.03       13.12      3.60 o 
   0   4  11     1223.41     1401.00     50.12 o 
   1   4  11       55.35       60.21      5.13 o 
   2   4  11      699.32      722.12     26.96 o 
   3   4  11        0.47       -1.83      5.08 o 
   4   4  11      106.15       91.96     14.63 o 
   5   4  11       21.78       24.33     10.14 o 
   6   4  11        0.78       -1.66      4.73 o 
  -6   5  11       14.83       15.64      2.63 o 
  -5   5  11      570.57      599.51     13.63 o 
  -4   5  11       42.45       41.89      4.36 o 
  -3   5  11      835.05      821.07     18.39 o 
  -2   5  11       37.94       48.07      4.63 o 
  -1   5  11      698.84      654.76     18.33 o 
   0   5  11      889.17      992.52     68.69 o 
   1   5  11      299.22      307.17     13.68 o 
   2   5  11      316.55      318.66     19.24 o 
   3   5  11      187.86      186.37     11.94 o 
   4   5  11       95.13       86.82     14.43 o 
   5   5  11      298.18      322.50     21.51 o 
   6   5  11        6.84        8.88      4.17 o 
  -6   6  11       81.07       76.12     11.59 o 
  -5   6  11       25.76       27.35      4.72 o 
  -4   6  11      206.32      213.22      6.46 o 
  -3   6  11        0.87        0.22      4.03 o 
  -2   6  11      179.07      166.80      7.16 o 
  -1   6  11       66.39       56.55      5.44 o 
   0   6  11       22.96       25.21      4.79 o 
   1   6  11       17.28       18.76      3.80 o 
   2   6  11      117.76      115.90      7.22 o 
   3   6  11      321.71      363.69     26.08 o 
   4   6  11        9.83       -1.60     12.09 o 
   5   6  11       30.93       36.27      8.71 o 
  -5   7  11       14.34       17.05      3.38 o 
  -4   7  11       51.62       70.57      6.26 o 
  -3   7  11       20.60       24.13      4.33 o 
  -2   7  11       36.92       31.82      5.02 o 
  -1   7  11      526.13      530.80     20.61 o 
   0   7  11       37.20       32.50      6.22 o 
   1   7  11     1387.57     1334.60     35.93 o 
   2   7  11      242.70      213.05     11.82 o 
   3   7  11      675.13      693.72     25.86 o 
   4   7  11       52.01       42.24     11.04 o 
   5   7  11      245.57      227.34     15.00 o 
  -5   8  11       43.75       57.02      5.51 o 
  -4   8  11      125.61      147.78      9.56 o 
  -3   8  11        4.23        8.22      6.31 o 
  -2   8  11       96.38      123.51      9.78 o 
  -1   8  11       40.36       36.45      7.26 o 
   0   8  11        7.24        5.57      5.85 o 
   1   8  11        0.80        1.77      5.01 o 
   2   8  11       56.50       61.14      7.52 o 
   3   8  11        5.79       18.38      4.99 o 
   4   8  11        5.83       -5.29      7.24 o 
   5   8  11        4.89        4.78      4.40 o 
  -5   9  11       14.53       19.50      4.18 o 
  -4   9  11       75.51       69.02      6.30 o 
  -3   9  11       73.30       70.33      7.54 o 
  -2   9  11      124.33      117.86      9.57 o 
  -1   9  11      419.69      397.45     19.10 o 
   0   9  11      294.01      274.63     14.09 o 
   1   9  11      711.18      686.09     25.67 o 
   2   9  11       15.98        6.67      5.66 o 
   3   9  11      405.87      360.16     15.87 o 
   4   9  11       10.04       17.05     10.82 o 
  -4  10  11       77.37       83.69      5.60 o 
  -3  10  11        2.52        2.69      4.94 o 
  -2  10  11      190.32      207.08     11.65 o 
  -1  10  11      199.41      181.90     11.28 o 
   0  10  11      320.57      303.31     14.58 o 
   1  10  11       14.88       12.96      6.52 o 
   2  10  11       68.21       65.52      5.98 o 
   3  10  11       30.09       25.29      4.52 o 
   4  10  11       49.37       36.01      3.15 o 
  -4  11  11       42.11       31.03      4.37 o 
  -3  11  11      386.80      359.53     13.77 o 
  -2  11  11      191.97      183.73      9.97 o 
  -1  11  11      159.91      142.78      9.27 o 
   0  11  11        2.65       17.00      6.16 o 
   1  11  11       38.08       37.03      6.39 o 
   2  11  11        1.71        9.11      4.68 o 
   3  11  11       48.23       36.32      4.56 o 
  -3  12  11        2.38       -2.64      3.89 o 
  -2  12  11      361.12      371.72     13.99 o 
  -1  12  11        5.87        8.59      5.05 o 
   0  12  11      160.07      152.83      8.95 o 
   1  12  11        0.83        0.84      3.25 o 
   2  12  11        2.15        9.98      5.28 o 
  -2  13  11        3.39        1.24      3.32 o 
  -1  13  11       49.62       48.82      4.24 o 
   0  13  11      158.19      147.60      7.20 o 
   1  13  11       38.59       34.95      6.41 o 
  -6   0  12       46.57       46.96      6.02 o 
  -4   0  12       62.37       56.10     12.06 o 
  -2   0  12      482.18      441.24     22.50 o 
   0   0  12      262.62      332.51     30.51 o 
   2   0  12      569.13      715.25     40.42 o 
   4   0  12      102.91      109.89     19.11 o 
  -6   1  12        0.21       -2.12      4.43 o 
  -5   1  12      564.98      602.33     28.26 o 
  -4   1  12      180.89      183.44     12.08 o 
  -3   1  12     1453.97     1503.37     68.85 o 
  -2   1  12     1122.73      747.39     62.59 o 
  -1   1  12     2375.07     2489.95     53.69 o 
   0   1  12       32.85       48.05      5.08 o 
   1   1  12      411.49      576.83     17.06 o 
   2   1  12       92.08      131.21      9.97 o 
   3   1  12      252.27      297.33     13.59 o 
   4   1  12       39.11       37.93      4.85 o 
   5   1  12       14.88       24.96      5.21 o 
  -6   2  12       13.08        7.87      3.15 o 
  -5   2  12        0.19        0.59      5.63 o 
  -4   2  12       11.96       17.97      6.45 o 
  -3   2  12       70.58       69.00      7.39 o 
  -2   2  12      223.46      216.49     14.67 o 
  -1   2  12      372.19      364.99     20.07 o 
   0   2  12      105.71      125.10      6.59 o 
   1   2  12      547.00      690.53     19.65 o 
   2   2  12      396.30      533.27     54.01 o 
   3   2  12       37.24       34.80      6.20 o 
   4   2  12       75.10       84.91      7.02 o 
   5   2  12        2.46        0.26      4.30 o 
   6   2  12       84.84       70.91      6.86 o 
  -6   3  12        6.89       -1.60      1.60 o 
  -5   3  12      194.58      212.79      8.70 o 
  -4   3  12       79.68       81.70      5.96 o 
  -3   3  12      193.02      213.68      8.73 o 
  -2   3  12      865.94      820.16     46.04 o 
  -1   3  12      614.74      594.78     24.71 o 
   0   3  12        9.32       13.56      6.21 o 
   1   3  12     1610.04     2018.04     46.14 o 
   2   3  12       91.03       96.42      8.87 o 
   3   3  12     1168.19     1471.21     48.45 o 
   4   3  12       31.94       31.19      5.70 o 
   5   3  12      399.99      438.67     25.26 o 
   6   3  12       11.16        3.89      3.73 o 
  -6   4  12       10.66       12.35      1.91 o 
  -5   4  12       10.75       10.30      3.53 o 
  -4   4  12      131.47      113.08      6.32 o 
  -3   4  12        5.29        8.59      4.20 o 
  -2   4  12     1560.24     1469.10     46.84 o 
  -1   4  12        5.68        3.10      4.19 o 
   0   4  12     1362.75     1491.63     41.04 o 
   1   4  12       35.11       28.61      5.59 o 
   2   4  12      158.06      161.49     10.77 o 
   3   4  12        1.90        7.95      5.60 o 
   4   4  12      169.33      152.32     17.05 o 
   5   4  12        2.71       10.63      7.69 o 
   6   4  12       14.00       14.15      3.63 o 
  -6   5  12        2.77        7.18      3.20 o 
  -5   5  12      110.99      118.58      4.56 o 
  -4   5  12      301.79      305.34      8.83 o 
  -3   5  12      164.65      169.41      7.24 o 
  -2   5  12      707.68      662.69     17.15 o 
  -1   5  12      175.30      176.78     13.09 o 
   0   5  12      202.33      225.16     11.30 o 
   1   5  12      870.59      860.67     30.27 o 
   2   5  12       38.62       41.07      7.10 o 
   3   5  12      413.63      389.14     17.41 o 
   4   5  12       23.35        5.33     10.27 o 
   5   5  12      320.03      330.80     20.15 o 
  -5   6  12       11.71       10.98      4.39 o 
  -4   6  12       13.97       18.66      3.03 o 
  -3   6  12       14.18       11.25      3.89 o 
  -2   6  12        6.96       19.57      5.59 o 
  -1   6  12      146.14      144.35      7.68 o 
   0   6  12      370.19      409.07     17.57 o 
   1   6  12      204.40      172.18      8.19 o 
   2   6  12       55.67       50.50      5.32 o 
   3   6  12       33.27       29.14     12.07 o 
   4   6  12      360.78      347.49     24.11 o 
   5   6  12       20.87       14.67      6.28 o 
  -5   7  12      215.40      210.76     22.49 o 
  -4   7  12      133.77      136.08      8.84 o 
  -3   7  12      966.11      939.14     25.51 o 
  -2   7  12      493.07      487.69     15.58 o 
  -1   7  12      552.40      518.90     16.54 o 
   0   7  12        3.04        1.02      4.89 o 
   1   7  12      232.53      230.32     10.06 o 
   2   7  12        5.13        7.27      5.17 o 
   3   7  12       21.31       26.13     11.45 o 
   4   7  12        0.20       -8.60      8.60 o 
   5   7  12       29.49       33.37      5.58 o 
  -5   8  12        2.07        1.73      2.28 o 
  -4   8  12        5.72       20.75      5.84 o 
  -3   8  12        4.55       11.33      6.13 o 
  -2   8  12      351.97      358.02     16.03 o 
  -1   8  12        1.04       11.81      5.93 o 
   0   8  12        6.67        8.39      5.61 o 
   1   8  12        6.44       12.81      4.83 o 
   2   8  12       41.51       33.32      8.16 o 
   3   8  12       10.56       15.73      5.53 o 
   4   8  12      110.19      104.70     10.81 o 
  -4   9  12       53.08       47.25      4.63 o 
  -3   9  12      627.27      665.95     23.45 o 
  -2   9  12       65.57       75.86      7.52 o 
  -1   9  12      690.68      672.88     24.53 o 
   0   9  12       11.58        9.67      4.52 o 
   1   9  12      429.03      396.32     14.80 o 
   2   9  12      133.16      104.22      7.71 o 
   3   9  12      120.60      112.39      7.11 o 
   4   9  12       68.01       61.65      7.00 o 
  -4  10  12       17.87       19.73      2.85 o 
  -3  10  12        2.18        0.01      3.82 o 
  -2  10  12       82.87       77.56      6.96 o 
  -1  10  12      105.81       88.37      7.52 o 
   0  10  12       19.13       30.24      4.88 o 
   1  10  12       95.65       90.08     10.37 o 
   2  10  12       78.03       63.37      5.10 o 
   3  10  12        1.06       -0.36      2.59 o 
  -3  11  12       25.96       20.50      3.26 o 
  -2  11  12       20.24       19.50      4.44 o 
  -1  11  12      172.28      158.83      9.63 o 
   0  11  12       32.18       37.55      5.51 o 
   1  11  12      258.06      232.35     25.97 o 
   2  11  12       52.31       42.55      4.82 o 
  -2  12  12      295.87      281.23     13.07 o 
  -1  12  12        0.12        7.20      3.39 o 
   0  12  12       96.34       88.13      9.06 o 
   1  12  12       11.04        8.78      2.47 o 
   2  12  12       90.46       74.79      5.97 o 
   0  13  12       28.89       22.75      3.51 o 
  -6   0  13       47.45       39.19     14.13 o 
  -4   0  13       98.34       84.25      9.85 o 
  -2   0  13     2831.75     2596.53     77.10 o 
   0   0  13     4069.88     5571.77    193.51 o 
   2   0  13     3865.02     5648.21    232.47 o 
   4   0  13      651.11      741.86     45.02 o 
  -6   1  13        0.06        0.53      1.79 o 
  -5   1  13      119.91      125.14      7.48 o 
  -4   1  13       56.43       58.38      9.45 o 
  -3   1  13       77.23       64.77      6.39 o 
  -2   1  13      374.72      345.35     12.48 o 
  -1   1  13       29.42       31.06      5.93 o 
   0   1  13      272.64      359.76     19.05 o 
   1   1  13       28.37       38.43      5.00 o 
   2   1  13       89.83      129.71      8.32 o 
   3   1  13        1.19        2.61      5.22 o 
   4   1  13      145.60      166.33      7.16 o 
   5   1  13       66.06       67.70      5.26 o 
  -6   2  13      189.48      178.43      6.56 o 
  -5   2  13       10.19        5.24      5.23 o 
  -4   2  13      330.66      333.24     14.97 o 
  -3   2  13        0.71       -0.01      5.40 o 
  -2   2  13     1047.36      991.91     32.76 o 
  -1   2  13     1987.43     1988.74     49.98 o 
   0   2  13      943.25     1233.13     47.97 o 
   1   2  13      480.91      555.19     17.10 o 
   2   2  13      856.38     1169.20     32.16 o 
   3   2  13      237.38      260.21     11.91 o 
   4   2  13      350.41      395.03     17.18 o 
   5   2  13       13.51        7.61      5.94 o 
  -5   3  13       28.17       25.06      2.91 o 
  -4   3  13       58.16       58.21      6.43 o 
  -3   3  13      362.59      350.03     15.62 o 
  -2   3  13      426.22      386.48     16.24 o 
  -1   3  13      276.25      257.45     27.24 o 
   0   3  13      211.42      231.62     11.43 o 
   1   3  13      144.33      179.87     21.59 o 
   2   3  13       64.99       75.47      8.07 o 
   3   3  13       23.71       26.76      5.83 o 
   4   3  13      138.39      159.73      8.30 o 
   5   3  13      110.11      108.65     10.16 o 
  -5   4  13        0.88       -1.80      2.07 o 
  -4   4  13      498.89      552.73     18.24 o 
  -3   4  13       15.83       10.20      4.40 o 
  -2   4  13       58.65       55.34      5.61 o 
  -1   4  13        0.56        5.06      5.54 o 
   0   4  13       47.14       49.94      5.20 o 
   1   4  13      164.83      173.30     10.76 o 
   2   4  13       72.68       78.43      8.58 o 
   3   4  13        2.71        7.50      6.74 o 
   4   4  13      145.31      167.00     15.43 o 
   5   4  13        8.40       13.26      6.20 o 
  -5   5  13       40.64       36.31      2.81 o 
  -4   5  13       29.26       22.62      3.52 o 
  -3   5  13      550.88      527.00     14.12 o 
  -2   5  13      154.68      146.53      7.85 o 
  -1   5  13       39.99       41.72      6.52 o 
   0   5  13      195.19      200.79     10.53 o 
   1   5  13       51.47       63.08      7.57 o 
   2   5  13      106.81       93.37      8.25 o 
   3   5  13        0.90        3.15      4.79 o 
   4   5  13       63.61       38.06      9.50 o 
   5   5  13      103.20       97.88      8.85 o 
  -5   6  13        2.45       13.95      3.02 o 
  -4   6  13      203.04      201.52      9.58 o 
  -3   6  13       18.51       19.67      4.26 o 
  -2   6  13      180.29      185.04     10.63 o 
  -1   6  13     1068.34     1049.38     54.48 o 
   0   6  13      568.05      558.87     31.54 o 
   1   6  13      570.72      538.57     16.59 o 
   2   6  13      346.27      331.38     22.35 o 
   3   6  13      120.20      123.14     14.03 o 
   4   6  13      258.32      282.92     19.10 o 
   5   6  13        4.77        5.94      4.18 o 
  -5   7  13       39.68       38.46      4.58 o 
  -4   7  13       26.60       31.71      7.65 o 
  -3   7  13        6.11       10.29      4.15 o 
  -2   7  13      187.48      188.22      8.20 o 
  -1   7  13       47.26       46.75      6.43 o 
   0   7  13       90.12       88.30      6.47 o 
   1   7  13        2.21       14.18      5.69 o 
   2   7  13       72.29       77.47      6.99 o 
   3   7  13       26.43       28.67      9.75 o 
   4   7  13       47.10       40.76      8.02 o 
  -4   8  13      179.55      165.65     11.47 o 
  -3   8  13        9.52       11.38      4.79 o 
  -2   8  13      877.10      830.80     42.75 o 
  -1   8  13       24.66       19.15      7.65 o 
   0   8  13     1839.00     1646.17     42.13 o 
   1   8  13       37.06       28.40      4.94 o 
   2   8  13     1425.57     1293.89     41.61 o 
   3   8  13       27.84       24.23      7.66 o 
   4   8  13      297.16      295.99     16.99 o 
  -4   9  13       24.11       25.76      5.15 o 
  -3   9  13       24.05       23.32      4.30 o 
  -2   9  13       89.36       89.98      7.14 o 
  -1   9  13       12.90       13.13     13.41 o 
   0   9  13      110.68      111.19     10.29 o 
   1   9  13       20.17       22.13      4.49 o 
   2   9  13       24.26       24.88     16.08 o 
   3   9  13        2.82        2.76      5.69 o 
  -3  10  13        3.52        4.48      3.00 o 
  -2  10  13      321.02      308.12     12.37 o 
  -1  10  13       93.26       86.65      7.09 o 
   0  10  13      306.67      270.72     13.00 o 
   1  10  13      104.65       86.98      9.16 o 
   2  10  13      217.44      183.22     10.29 o 
   3  10  13        1.41        4.95      3.75 o 
  -2  11  13      100.38       87.57      4.31 o 
  -1  11  13      123.40      112.47      6.84 o 
   0  11  13       61.14       51.09      6.43 o 
   1  11  13        9.82        5.49      3.43 o 
   2  11  13       22.82       16.39      5.36 o 
  -1  12  13       13.14       12.04      3.61 o 
   0  12  13       27.96       23.96      4.14 o 
   1  12  13       51.29       46.75      4.56 o 
  -4   0  14      166.14      160.12      8.75 o 
  -2   0  14      139.67      149.59      8.58 o 
   0   0  14      273.67      341.03     23.74 o 
   2   0  14      106.11      133.08     14.97 o 
   4   0  14       20.68       18.55      4.75 o 
  -5   1  14      121.41      134.41      6.65 o 
  -4   1  14        8.13       15.59      4.64 o 
  -3   1  14      171.21      166.35     17.01 o 
  -2   1  14       38.55       39.13      4.39 o 
  -1   1  14      375.77      375.32     13.17 o 
   0   1  14       17.64       22.16      4.01 o 
   1   1  14      695.73      934.63     57.15 o 
   2   1  14        5.60        2.43      6.66 o 
   3   1  14      400.95      504.55     16.79 o 
   4   1  14        0.11        2.06      4.03 o 
   5   1  14      259.62      222.48     12.54 o 
  -5   2  14        6.39        3.41      2.54 o 
  -4   2  14      208.93      211.17      8.29 o 
  -3   2  14       64.78       61.72      4.28 o 
  -2   2  14      328.73      317.61     14.55 o 
  -1   2  14        9.25       10.08      3.60 o 
   0   2  14      548.92      650.15     19.89 o 
   1   2  14      363.67      477.82     31.25 o 
   2   2  14      245.77      337.86     12.95 o 
   3   2  14        6.08        8.34      5.01 o 
   4   2  14      137.01      159.81     10.02 o 
   5   2  14       12.01        5.84      4.10 o 
  -5   3  14        9.22        7.18      1.95 o 
  -4   3  14        0.43        3.48      3.93 o 
  -3   3  14      204.54      206.88      8.95 o 
  -2   3  14       46.71       50.22      4.70 o 
  -1   3  14      234.59      244.32     13.17 o 
   0   3  14       44.00       50.34      5.60 o 
   1   3  14      220.82      306.70     42.65 o 
   2   3  14        5.46       10.30      5.57 o 
   3   3  14      212.58      256.81     11.09 o 
   4   3  14        0.02        7.67      8.51 o 
   5   3  14       35.00       35.42      5.37 o 
  -5   4  14        1.36        6.37      3.78 o 
  -4   4  14      322.31      278.70      9.64 o 
  -3   4  14       74.32       73.44      5.72 o 
  -2   4  14      719.60      665.11     19.60 o 
  -1   4  14       10.56        7.19      4.28 o 
   0   4  14      578.84      680.80     34.37 o 
   1   4  14       63.40       54.54      7.32 o 
   2   4  14     1134.99     1162.25     40.68 o 
   3   4  14       11.52        2.89      4.57 o 
   4   4  14      417.55      420.05     24.66 o 
   5   4  14        1.14       -2.32      3.76 o 
  -5   5  14        3.36       11.41      4.08 o 
  -4   5  14       49.15       44.05      3.55 o 
  -3   5  14       49.44       51.90      6.28 o 
  -2   5  14        7.00       14.86      5.80 o 
  -1   5  14      178.61      170.66      8.58 o 
   0   5  14        0.26        0.01      9.69 o 
   1   5  14      106.54      110.67      8.44 o 
   2   5  14        4.22        8.94      5.01 o 
   3   5  14      159.92      181.42     22.85 o 
   4   5  14        5.82       22.05      7.35 o 
   5   5  14       56.02       48.40      4.89 o 
  -4   6  14      259.79      213.56     10.70 o 
  -3   6  14      142.57      137.51      8.95 o 
  -2   6  14      454.19      426.44     16.66 o 
  -1   6  14       18.36       17.55      4.66 o 
   0   6  14      102.48       92.52      9.09 o 
   1   6  14       65.73       56.83      6.38 o 
   2   6  14      117.44      111.13      6.81 o 
   3   6  14        1.48       -2.55      8.08 o 
   4   6  14       10.32        8.99      5.51 o 
  -4   7  14        3.12        1.91      3.44 o 
  -3   7  14       29.89       27.26      3.37 o 
  -2   7  14       23.55       22.82      3.79 o 
  -1   7  14      221.06      195.25     11.15 o 
   0   7  14        1.72       -2.83      5.26 o 
   1   7  14      247.62      235.70     11.37 o 
   2   7  14        9.87        8.59      5.09 o 
   3   7  14      157.23      148.60     13.61 o 
   4   7  14        9.81        4.69      4.29 o 
  -4   8  14       71.67       62.71      9.07 o 
  -3   8  14       17.03       18.09      3.73 o 
  -2   8  14       69.46       61.58      5.74 o 
  -1   8  14        2.87        0.29      4.18 o 
   0   8  14       54.98       58.26      6.30 o 
   1   8  14       14.13       15.84      4.58 o 
   2   8  14        6.41        8.83      7.73 o 
   3   8  14       57.44       41.19      7.07 o 
  -3   9  14      127.31      117.31      6.18 o 
  -2   9  14       10.03       -0.73      3.04 o 
  -1   9  14      152.40      137.50      6.41 o 
   0   9  14       12.95       12.71      3.54 o 
   1   9  14      293.52      226.44     23.00 o 
   2   9  14        6.80       14.49      3.50 o 
   3   9  14       98.90       76.40      7.16 o 
  -2  10  14       27.76       31.63      2.93 o 
  -1  10  14      122.02      110.97      5.16 o 
   0  10  14      186.09      141.49      7.02 o 
   1  10  14       53.86       51.38      4.67 o 
   2  10  14      103.28       81.68      7.26 o 
  -1  11  14       28.62       30.24      4.43 o 
   0  11  14        6.62        2.05      3.46 o 
   1  11  14       71.92       51.11      8.42 o 
  -4   0  15        0.09        0.37      4.65 o 
  -2   0  15      157.66      142.14      6.81 o 
   0   0  15       75.29      100.91     10.02 o 
   2   0  15      290.87      410.20     24.98 o 
   4   0  15      110.38      130.73     11.30 o 
  -5   1  15       67.78       66.31      4.64 o 
  -4   1  15       66.13       58.96      4.92 o 
  -3   1  15      112.34      113.75      6.95 o 
  -2   1  15       50.60       43.80      4.69 o 
  -1   1  15      300.01      320.49     10.03 o 
   0   1  15       36.02       40.77      5.55 o 
   1   1  15     1084.44     1658.72     52.65 o 
   2   1  15       40.63       66.78      8.11 o 
   3   1  15      642.73      867.94     36.09 o 
   4   1  15       44.77       46.52      4.09 o 
  -5   2  15        1.55        6.12      2.42 o 
  -4   2  15        3.02        5.61      2.52 o 
  -3   2  15      151.57      157.85      9.09 o 
  -2   2  15        5.69        6.57      5.84 o 
  -1   2  15      363.04      339.76     15.96 o 
   0   2  15        1.64        6.34      5.32 o 
   1   2  15       28.70       47.20      5.60 o 
   2   2  15       37.04       54.87      5.90 o 
   3   2  15       50.42       65.55      5.75 o 
   4   2  15       27.34       26.70      5.18 o 
  -5   3  15      393.77      343.43     15.85 o 
  -4   3  15       97.53       89.51      4.94 o 
  -3   3  15      681.83      670.85     16.32 o 
  -2   3  15       22.39       16.91      5.52 o 
  -1   3  15      896.55      929.10     35.77 o 
   0   3  15        0.08        5.58      4.75 o 
   1   3  15      161.10      192.33     14.84 o 
   2   3  15        8.85        7.87      4.58 o 
   3   3  15      114.27      135.34      7.28 o 
   4   3  15       36.06       39.68      4.34 o 
  -4   4  15       23.90       21.09      4.05 o 
  -3   4  15        0.00        5.42      3.82 o 
  -2   4  15       70.13       65.87      5.52 o 
  -1   4  15        3.82       13.94      6.55 o 
   0   4  15        8.45        8.25      5.26 o 
   1   4  15        1.95        5.06      6.00 o 
   2   4  15       16.67       17.72      4.72 o 
   3   4  15        1.99       -3.46      3.86 o 
   4   4  15      355.25      416.83     21.43 o 
  -4   5  15        7.97        5.13      2.46 o 
  -3   5  15      630.39      626.21     17.56 o 
  -2   5  15       61.99       61.86      5.32 o 
  -1   5  15      788.86      814.31     27.26 o 
   0   5  15      127.20      102.50     12.87 o 
   1   5  15      152.53      128.98      8.60 o 
   2   5  15       89.13       75.69      6.75 o 
   3   5  15       79.67       87.23     16.27 o 
   4   5  15       52.76       50.36      6.38 o 
  -4   6  15        4.67        6.15      7.82 o 
  -3   6  15       73.50       69.50      4.40 o 
  -2   6  15        5.12        9.18      3.90 o 
  -1   6  15      215.97      207.18     10.90 o 
   0   6  15      106.04      105.16     12.59 o 
   1   6  15       19.93       21.70      4.71 o 
   2   6  15       12.52       13.23      4.76 o 
   3   6  15       29.31       27.16      6.94 o 
   4   6  15       23.46       24.05      4.40 o 
  -3   7  15      116.92      112.40      6.56 o 
  -2   7  15       27.54       22.94      4.93 o 
  -1   7  15      169.73      160.97      9.02 o 
   0   7  15        1.90        8.26      5.13 o 
   1   7  15      608.25      513.46     26.49 o 
   2   7  15       21.88       26.47      4.36 o 
   3   7  15      308.82      298.65     16.94 o 
  -3   8  15        1.10        0.83      2.76 o 
  -2   8  15       16.56        7.69      7.36 o 
  -1   8  15        5.18        5.27      4.07 o 
   0   8  15       70.11       60.32      5.94 o 
   1   8  15        1.39        8.17      5.15 o 
   2   8  15       42.01       31.69      6.38 o 
   3   8  15        3.18        0.39      3.64 o 
  -2   9  15        1.70        0.07      2.88 o 
  -1   9  15       58.32       57.08      7.03 o 
   0   9  15       12.05        9.80      4.33 o 
   1   9  15      322.06      252.60     18.67 o 
   2   9  15        4.88        0.02      3.96 o 
  -1  10  15       65.51       52.97      5.67 o 
   0  10  15       11.17       10.38      3.49 o 
   1  10  15        4.04        2.79      3.46 o 
  -4   0  16      113.52      109.66      7.50 o 
  -2   0  16      199.23      197.20     14.19 o 
   0   0  16       63.49       86.31      7.31 o 
   2   0  16      148.35      265.04     18.65 o 
  -4   1  16       40.41       35.89      2.54 o 
  -3   1  16      212.95      214.89     11.61 o 
  -2   1  16       20.18       22.21      4.19 o 
  -1   1  16      580.62      549.87     14.08 o 
   0   1  16        0.32        2.51      3.42 o 
   1   1  16       35.95       67.14      7.77 o 
   2   1  16       27.21       55.24      7.70 o 
   3   1  16       20.47       23.37      5.59 o 
   4   1  16       78.34      102.55      7.91 o 
  -4   2  16      117.70      115.72      6.01 o 
  -3   2  16        0.84        2.91      4.09 o 
  -2   2  16      277.99      264.93     10.10 o 
  -1   2  16       21.67       20.15      5.97 o 
   0   2  16      323.74      399.38     13.41 o 
   1   2  16      153.86      183.07     19.42 o 
   2   2  16      328.94      455.83     14.52 o 
   3   2  16        7.35        9.94      3.39 o 
   4   2  16      171.28      189.76     10.85 o 
  -4   3  16       24.32       22.88      2.95 o 
  -3   3  16       17.27       21.25      3.23 o 
  -2   3  16        7.03        4.26      3.46 o 
  -1   3  16       13.57       10.89      5.78 o 
   0   3  16        5.56        1.99      5.12 o 
   1   3  16      144.59      144.25     12.03 o 
   2   3  16       18.89       30.97      4.55 o 
   3   3  16      185.58      216.64      9.26 o 
   4   3  16       81.13       86.90      6.22 o 
  -4   4  16       97.53       94.62      6.68 o 
  -3   4  16       20.85       21.08      4.83 o 
  -2   4  16      314.29      301.63     14.04 o 
  -1   4  16        0.17       -6.16      6.16 o 
   0   4  16      742.79      730.43     37.07 o 
   1   4  16       19.99       20.21      4.41 o 
   2   4  16      458.05      480.17     14.69 o 
   3   4  16        0.34       -0.18      3.30 o 
  -3   5  16       62.14       50.42      3.59 o 
  -2   5  16       30.03       30.97      3.77 o 
  -1   5  16       13.45       18.74      8.85 o 
   0   5  16        4.07        9.10      8.26 o 
   1   5  16       53.21       42.17      4.40 o 
   2   5  16       14.47       15.17      4.48 o 
   3   5  16      104.59       86.27      7.83 o 
  -3   6  16        4.54        2.89      3.50 o 
  -2   6  16      163.63      149.34     22.53 o 
  -1   6  16       16.30       18.85      7.62 o 
   0   6  16      294.59      268.48     17.48 o 
   1   6  16       42.68       29.15      5.09 o 
   2   6  16      160.73      139.51     10.68 o 
   3   6  16        0.41       -1.04      3.88 o 
  -3   7  16      197.54      154.98     17.64 o 
  -2   7  16       12.58        7.09      3.29 o 
  -1   7  16      274.70      278.02     11.24 o 
   0   7  16        0.67        6.59      6.41 o 
   1   7  16        9.07       19.15      5.19 o 
   2   7  16        0.23        1.42      2.57 o 
   3   7  16       12.57        7.09      3.20 o 
  -2   8  16       63.00       56.37      3.94 o 
  -1   8  16       12.08       16.52      3.19 o 
   0   8  16       47.99       40.25      5.99 o 
   1   8  16        0.90        5.71      2.94 o 
   2   8  16       58.87       36.92      4.94 o 
  -1   9  16      182.85      143.84      8.90 o 
   0   9  16        0.37        4.96      2.97 o 
   1   9  16       36.67       25.95      4.08 o 
  -4   0  17      101.21       94.31      6.54 o 
  -2   0  17      150.64      153.40     11.09 o 
   0   0  17     1079.15     1332.28     59.69 o 
   2   0  17      768.90     1131.76     51.17 o 
  -4   1  17        6.90       11.27      2.18 o 
  -3   1  17      133.92      119.19      6.44 o 
  -2   1  17       25.04       24.27      3.88 o 
  -1   1  17      336.12      324.27      9.03 o 
   0   1  17       69.53      105.27     10.59 o 
   1   1  17      234.92      327.98     30.66 o 
   2   1  17        3.90       18.45      5.17 o 
   3   1  17        9.16       10.84      4.63 o 
  -4   2  17      159.49      148.83      8.34 o 
  -3   2  17        6.07        8.30      3.22 o 
  -2   2  17      229.41      215.07      7.91 o 
  -1   2  17       81.97       70.20      6.55 o 
   0   2  17      263.58      315.70     35.65 o 
   1   2  17       81.98       97.24     11.66 o 
   2   2  17      169.84      231.51     10.86 o 
   3   2  17       69.25       80.33      5.43 o 
  -3   3  17        6.85        6.99      2.60 o 
  -2   3  17        6.21        6.95      4.04 o 
  -1   3  17       18.89       19.81      4.97 o 
   0   3  17       40.46       62.89     15.49 o 
   1   3  17        7.83        8.55      4.57 o 
   2   3  17        7.16        7.63      3.07 o 
   3   3  17      196.30      226.97     12.91 o 
  -3   4  17        9.64        7.08      3.62 o 
  -2   4  17      328.69      297.98     11.82 o 
  -1   4  17        3.62        0.98      6.44 o 
   0   4  17       17.86       18.70      7.39 o 
   1   4  17        9.94        9.56      3.11 o 
   2   4  17       12.75       11.99      3.72 o 
   3   4  17        6.91        7.90      2.15 o 
  -2   5  17       34.11       36.67      6.30 o 
  -1   5  17        5.82       10.55      6.97 o 
   0   5  17       56.05       46.84      7.98 o 
   1   5  17       18.10       21.12      5.16 o 
   2   5  17        0.01        0.43      2.96 o 
  -2   6  17      209.50      189.32     11.63 o 
  -1   6  17       64.84       65.61      7.87 o 
   0   6  17      202.92      199.42     13.29 o 
   1   6  17       95.02       75.75     12.48 o 
   2   6  17      142.48      114.85      5.41 o 
  -2   7  17        1.23        3.88      3.50 o 
  -1   7  17      195.89      173.87     10.94 o 
   0   7  17       15.21       10.89      3.76 o 
   1   7  17      163.39      113.47      5.47 o 
  -1   8  17        2.44        3.20      3.23 o 
   0   8  17      400.19      236.23     64.04 o 
  -2   0  18      219.40      213.04     12.14 o 
   0   0  18        1.88        8.19      6.02 o 
   2   0  18       57.72       92.33      8.20 o 
  -3   1  18      153.53      148.62      6.01 o 
  -2   1  18        0.91        2.80      2.72 o 
  -1   1  18       85.86       88.51      8.12 o 
   0   1  18       21.67       21.56      4.29 o 
   1   1  18       83.03      125.92      7.37 o 
   2   1  18       17.83       26.86      4.10 o 
   3   1  18      113.78      125.54      7.90 o 
  -3   2  18       37.01       37.04      4.31 o 
  -2   2  18        6.02        7.39      2.80 o 
  -1   2  18       45.11       46.07      6.54 o 
   0   2  18        4.44        6.40      3.58 o 
   1   2  18       10.48       17.82      4.00 o 
   2   2  18        2.23        4.00      5.25 o 
  -2   3  18        6.69        7.68      3.58 o 
  -1   3  18      396.27      379.07     19.59 o 
   0   3  18       22.66       26.67      6.34 o 
   1   3  18      522.24      612.06     69.62 o 
   2   3  18       15.20       19.17      3.12 o 
  -2   4  18       42.44       37.52      4.37 o 
  -1   4  18        1.14        8.07      5.13 o 
   0   4  18       24.09       24.95      5.69 o 
   1   4  18        0.51        4.87      4.77 o 
   2   4  18       62.57       61.54      5.77 o 
  -2   5  18        6.77        6.07      2.98 o 
  -1   5  18      410.12      382.64     18.96 o 
   0   5  18       10.45       13.60      4.62 o 
   1   5  18      361.35      308.60     15.78 o 
  -1   6  18       45.58       45.18      5.03 o 
   0   6  18        6.80        1.08      3.38 o 
   1   6  18        3.30        0.18      2.73 o 
   0   0  19      354.51      385.08     18.58 o 
   2   0  19       20.85       18.21      3.40 o 
  -1   1  19      175.71      151.03      8.49 o 
   0   1  19        8.74       11.42      2.65 o 
   1   1  19      319.19      412.79     23.14 o 
   2   1  19       52.39       66.98      5.41 o 
  -1   2  19       94.46       78.83      6.01 o 
   0   2  19       92.58       96.36      7.53 o 
   1   2  19       47.97       57.89      3.77 o 
  -1   3  19       20.50       16.63      3.43 o 
   0   3  19        2.56        2.40      3.50 o 
   1   3  19        6.73        4.03      3.28 o 
   0   4  19       11.44        7.73      3.33 o 
   1   4  19        0.11       -0.25      2.67 o 
                                                 
